# Supplementary material for: Different lanthanide elements induce strong gene expression changes in a lanthanide-accumulating methylotroph
Source: Microbiol Spectr. 2023 Nov 1;11(6):e00867-23. doi: 10.1128/spectrum.00867-23 (PMC10848612; doi:10.1128/spectrum.00867-23)
Supplement: Supplementary Tables — All supplementary tables combined in one spreadsheet. [file spectrum.00867-23-s0002.xls]

## Sheet: Table S1
Table S1: Members of the lanthanide series.
	Element	Abbreviation	Atomic number	Molecular weight [g/mol]	Comment
	Lanthanum	La	57	138.91
	Cerium	Ce	58	140.12
	Praseodymium	Pr	59	140.91
	Neodymium	Nd	60	144.24
	Promethium	Pm	61	145
	Samarium	Sm	62	150.36
	Europium	Eu	63	151.96
	Gadolinium	Gd	64	157.25
	Terbium	Tb	65	158.93
	Dysprosium	Dy	66	162.5
	Holmium	Ho	67	164.93
	Erbium	Er	68	167.26
	Thulium	Tm	69	168.93
	Ytterbium	Yb	70	173.05
	Lutetium	Lu	71	174.97
	Scandium	Sc	21	44.96	Yttrium (Y) and scandium (Sc) are chemically similar to the lanthanides and lanthanides plus Y and Sc are collectively known as “rare-earth elements” or “rare-earth metals”.
	Yttrium	Y	39	88.91

## Sheet: Table S2
Table S2: Ln concentrations in MM2 supplemented with and without the prepared, equimolarly pooled Ln cocktail. No carbon source and no biomass were added. Concentrations were determined through ICP-MS. Values are based on three independent measurements. MM2 without Ln cocktail contained no detectable Ln. Conc. = concentrations, SD = standard deviation.
		MM2 + 1 µM Ln cocktail				MM without added Ln
		Conc [µg/L]	Conc SD	Conc [µM]	Conc SD	Conc [µg/L]	Conc SD	Conc [µM]	Conc SD
	La	< 0.0476	0	0	0	< 0.0476	0	0	0
	Ce	23.1	0.3	0.164863	0.00214108	< 0.0476	0	0	0
	Nd	17.4	0.1	0.120631	0.000693279	< 0.0476	0	0	0
	Dy	24.3	0.2	0.149538	0.00123077	< 0.0294	0	0	0
	Ho	28.4	0.5	0.172194	0.00303159	< 0.035	0	0	0
	Er	23.4	0.3	0.138516	0.00177584	< 0.0378	0	0	0
	Yb	25.2	0.7	0.145619	0.00404498	< 0.0322	0	0	0
			Total	0.891362

## Sheet: Table S3
Table S3: Optical density readings of the incubations carried out for downstream RNAseq-based gene expression analysis. Two sets of incubations were done. The left table refers to Beijerinckiceae bacterium RH AL1 grown in MM2 medium with methanol as the carbon source (0.5%, v/v) and supplemented with either 50 nM or 1 µM La. The right table refers to strain RH AL1 grown in MM2 medium with methano…
Time [hours]	OD [600 nm]	STDEV	Condition	used for calculations		Time [hours]	OD [600 nm]	STDEV	Condition	used for calculations
0	0.03	0.0008	control			0	0.022	0.0006	control
22	0.021	0.0025	control			22.9	0.018	0.0012	control
43.5	0.022	0.0008	control			46	0.02	0.0005	control
68.1	0.02	0.0031	control			68.7	0.019	0.0007	control
91.9	0.021	0.0022	control			91	0.018	0.002	control
120.1	0.023	0.0006	control			117	0.02	0	control
143.9	0.024	0.0008	control			140.5	0.018	0.0015	control
166	0.023	0.0023	control			171.1	0.02	0.0004	control
189.1	0.026	0.0012	control			192.6	0.015	0.0064	control
213	0.025	0.0009	control			260	0.017	0.0025	control
0	0.031	0.0003	50nM			283.9	0.021	0.0032	control
22	0.043	0.0002	50nM	x		0	0.024	0.0014	La
43.5	0.134	0.0024	50nM			22.9	0.028	0.003	La	x
68.1	0.243	0.0028	50nM	x		46	0.122	0.0041	La
91.9	0.349	0.0037	50nM			68.7	0.272	0.0105	La
120.1	0.518	0.0168	50nM			91	0.473	0.0133	La	x
143.9	0.554	0.0287	50nM			117	0.743	0.0404	La
166	0.569	0.0082	50nM			140.5	0.862	0.04	La
189.1	0.703	0.0247	50nM			171.1	0.865	0.0318	La
213	0.714	0.0199	50nM			192.6	0.765	0.041	La
0	0.03	0.0004	1µM			260	1.022	0.1007	La
22	0.042	0.0015	1µM	x		283.9	1.094	0.126	La
43.5	0.142	0.0019	1µM			0	0.024	0.0007	Nd
68.1	0.318	0.0037	1µM	x		22.9	0.022	0.0016	Nd	x
91.9	0.482	0.0032	1µM			46	0.061	0.0017	Nd
120.1	0.753	0.0546	1µM			68.7	0.152	0.0027	Nd
143.9	0.708	0.0383	1µM			91	0.273	0.0073	Nd	x
166	0.657	0.0313	1µM			117	0.433	0.01	Nd
189.1	0.707	0.0193	1µM			140.5	0.609	0.01	Nd
213	0.722	0.0208	1µM			171.1	0.799	0.02	Nd
						192.6	0.78	0.0208	Nd
						260	0.762	0.0621	Nd
						283.9	0.888	0.0367	Nd
						0	0.024	0.0011	cocktail
						22.9	0.028	0.0002	cocktail	x
						46	0.112	0.0033	cocktail
						68.7	0.234	0.0017	cocktail
						91	0.373	0.0085	cocktail	x
						117	0.503	0.0206	cocktail
						140.5	0.637	0.0318	cocktail
						171.1	0.807	0.0262	cocktail
						192.6	0.735	0.0232	cocktail
						260	0.943	0.0617	cocktail
						283.9	0.993	0.0507	cocktail

## Sheet: Table S4
Table S4: Quantitative PCR targeting the lanM gene. Time refers to the timepoints indicated in Figure 2A+B. Condition refers to the experimental condition and experiment refers to the two incubation setups: (1) low (50 nM) and high (1 µM) La, and (2) different Ln species (La, Nd, equimolarly pooled Ln cocktail; see the materials and methods section for details).
Time	No. of copies	Std. Dev.	Condition	Incubation	Comment
t0	281862	467794	0nM	low (50 nM) vs high (1 µM) La
t0	2.2165e+06	3.79018e+06	50nM	low (50 nM) vs high (1 µM) La
t0	2.47093e+06	3.49143e+06	1µM	low (50 nM) vs high (1 µM) La
t1	106587	154445	0nM	low (50 nM) vs high (1 µM) La
t1	2.95845e+08	1.75028e+08	50nM	low (50 nM) vs high (1 µM) La
t1	4.75792e+08	1.41049e+08	1µM	low (50 nM) vs high (1 µM) La
t2	1.07742e+07	9.40422e+06	0nM	low (50 nM) vs high (1 µM) La
t2	1.48604e+09	7.14358e+08	50nM	low (50 nM) vs high (1 µM) La
t2	2.64382e+09	5.05885e+08	1µM	low (50 nM) vs high (1 µM) La
t0	456000	0	La	Ln species	only one biological replicate
t0	15920.9	10310.1	Nd	Ln species	only two biological replicates
t0	4010.83	2116.78	Cocktail	Ln species	only two biological replicates
t1	337000000	252000000	La	Ln species
t1	435300000	5.23406e+08	Nd	Ln species
t1	713000000	2.786e+08	Cocktail	Ln species	only two biological replicates
t2	3.67778e+09	1.15858e+09	La	Ln species
t2	2.40667e+09	1.80103e+09	Nd	Ln species
t2	2.83556e+09	6.87122e+08	Cocktail	Ln species

## Sheet: Table S5
Table S5: Overview of gene expression data of Beijerinckiaceae bacterium RH AL1 grown with methanol (0.5%, v/v) as carbon source. And supplemented with either two different concentrations of La (50 nM or 1 µM) or different Ln elements (1 µM La, 1 µM Nd, equimolarly pooled Ln cocktail [Ce, Nd, Dy, Ho, Er, Yb; 0.9 µM Ln Table S2). Gene expression is given in log2 counts per million (CPM). La.1-3 = …
Gene ID	La.1	La.2	La.3	Nd.1	Nd.2	Nd.3	Cocktail.1	Cocktail.2	Cocktail.3	La_low.1	La_low.2	La_low.3	La_high.1	La_high.2	La_high.3
RHAL1_00001	7.85897	8.04031	8.15397	6.61774	6.70543	6.7519	6.24882	6.40352	6.25288	7.45473	7.546	7.7118	7.13098	7.06923	7.00926
RHAL1_00002	3.37344	3.57877	3.50596	2.59681	2.44421	2.42621	2.08605	2.11045	2.17289	3.279	3.14369	3.25197	2.67657	2.56214	2.80481
RHAL1_00003	4.47069	4.55207	4.55096	4.42848	4.18044	4.24487	4.13676	4.26911	4.03761	4.32631	4.35862	4.39381	4.30494	4.00228	4.12573
RHAL1_00004	6.70862	6.74432	6.77337	6.65838	6.64864	6.64128	6.44971	6.52628	6.52199	6.68441	6.76821	6.793	6.72022	6.6953	6.73351
RHAL1_00005	7.39241	7.4675	7.57532	6.45397	6.42164	6.67286	6.13681	6.03	5.64356	6.94527	7.09134	7.36145	6.39368	6.15994	6.23875
RHAL1_00006	7.64534	7.61618	7.68052	7.91818	7.82207	7.86201	7.73182	7.71188	7.65051	7.73638	7.75945	7.75215	7.68799	7.56902	7.67586
RHAL1_00007	7.76044	7.93883	7.83629	7.01352	7.07404	7.01235	7.75086	7.81349	7.91759	7.92549	8.00888	7.71424	8.33166	8.266	8.28446
RHAL1_00008	5.65394	5.88574	5.55586	5.60199	5.54482	5.49186	5.35827	5.51645	5.70763	5.67788	5.75284	5.46964	6.20264	6.01213	6.07499
RHAL1_00009	8.81045	8.74469	8.60281	7.33046	7.4911	7.58279	7.73136	7.98796	7.81405	8.56721	8.48032	8.44536	9.09967	9.16525	8.95859
RHAL1_00010	5.65312	5.62943	5.62505	5.51116	5.56878	5.33272	5.51602	5.42668	5.59052	5.61434	5.69623	5.59447	5.67876	5.57153	5.65753
RHAL1_00011	10.2712	10.0442	9.85601	11.952	12.1433	12.1818	11.9268	12.0182	11.6858	10.3418	10.069	10.529	10.3235	10.6637	10.0895
RHAL1_00012	6.11851	6.12346	6.23456	8.55371	8.65322	8.38974	8.56234	8.53832	8.61943	6.71579	6.71745	6.59406	6.61195	6.67354	6.40149
RHAL1_00013	6.57308	6.55007	6.50775	7.27662	7.33742	7.45766	7.24041	7.30968	7.13487	6.58065	6.44113	6.56853	6.74344	7.03002	6.61874
RHAL1_00014	6.11524	6.2921	6.44362	6.76691	6.75692	6.75922	6.8947	6.91014	7.00577	6.22677	6.3062	6.21954	6.4288	6.40195	6.43332
RHAL1_00015	2.5857	2.97711	2.74491	4.05349	4.04514	3.6361	4.35982	4.19903	4.40173	3.1863	3.07156	2.74063	2.86582	2.85597	3.02133
RHAL1_00016	5.24025	5.24533	5.32289	6.32758	6.38415	6.22454	6.51612	6.34876	6.52807	5.4677	5.4673	5.38676	5.20999	5.27686	5.42132
RHAL1_00017	9.20093	8.8765	8.49507	9.95633	9.97424	9.92816	9.69432	9.52078	9.73604	9.14125	8.90605	8.81291	8.82989	8.97807	8.45997
RHAL1_00018	6.96701	6.75743	6.54574	8.59154	8.71252	8.3274	8.15548	7.99082	8.24291	7.19739	6.99747	6.85034	7.05296	7.21433	6.80927
RHAL1_00019	3.53696	3.55077	3.51335	3.81928	3.9629	3.60493	3.90552	3.90053	3.96419	3.81228	3.66867	3.48995	3.4764	3.57597	3.72678
RHAL1_00020	6.57005	6.69213	6.57253	6.0555	6.09317	6.136	6.44526	6.37429	6.49027	6.54094	6.74831	6.66884	6.66503	6.63628	6.7587
RHAL1_00021	4.15361	4.21524	4.25718	4.61078	4.68458	4.56941	4.77556	4.68782	4.9485	4.44645	4.35084	4.24472	4.06421	4.03701	4.23221
RHAL1_00022	7.87153	7.87339	7.90303	7.76105	7.79386	7.80658	7.76909	7.82219	7.7064	7.59551	7.58003	7.76063	7.85365	7.87891	7.84289
RHAL1_00023	7.69077	7.64861	7.6797	8.27915	8.21569	8.16017	8.25868	8.19087	8.30663	7.73837	7.73387	7.70416	7.74967	7.80911	7.75646
RHAL1_00024	6.4984	6.52642	6.39502	6.71714	6.80111	6.78769	6.85942	6.91906	6.88379	6.40954	6.39565	6.44677	6.59572	6.62062	6.50497
RHAL1_00025	7.41675	7.47634	7.36976	8.05609	8.13348	8.05021	7.90347	7.96239	7.92464	7.47537	7.49361	7.46998	7.56419	7.65848	7.50194
RHAL1_00026	11.1214	10.9655	10.8756	12.7364	12.7144	12.504	12.7921	12.6687	12.6784	11.5377	11.4586	11.2597	11.0248	11.1788	10.8855
RHAL1_00027	6.51879	6.50527	6.62055	7.85904	7.90149	7.7085	7.80293	7.76407	7.67592	6.73247	6.73886	6.75826	6.6554	6.63344	6.58787
RHAL1_00028	9.67489	9.55166	9.42028	8.49345	8.41532	8.86999	8.71509	8.74554	8.2908	9.14405	8.9746	9.37692	9.52258	9.88333	9.64072
RHAL1_00029	6.28778	6.33746	6.39182	5.82488	5.80642	5.65909	5.8364	5.97415	5.87485	6.33392	6.34033	6.18662	6.33665	6.45909	6.44982
RHAL1_00030	2.98268	3.21547	2.98502	2.99978	3.15299	2.64501	3.18637	3.16711	3.51307	3.05345	3.37175	2.92329	2.9067	3.2089	3.58008
RHAL1_00031	4.55031	4.87456	5.00299	4.47549	4.52269	4.28721	4.83283	4.52784	4.64266	4.93666	4.94623	4.93947	4.97128	4.94323	5.26201
RHAL1_00032	5.10236	5.22495	5.21685	4.37219	4.33504	4.4252	4.39827	4.49121	4.40306	5.31315	5.25915	5.28675	5.27301	5.18994	5.1194
RHAL1_00033	8.2905	8.53088	8.80647	6.95391	6.97515	7.15249	6.15394	6.28529	5.83911	7.81084	8.00994	8.17303	6.9191	6.78629	6.91417
RHAL1_00034	8.46378	8.53742	8.54952	7.85884	7.79807	7.93579	7.37577	7.26523	7.14736	8.15535	8.16792	8.24401	7.27258	7.24271	7.15707
RHAL1_00035	6.91378	6.90737	6.86607	6.70624	6.83898	6.79029	6.84515	6.90116	6.92676	6.88173	6.83015	6.82134	6.8066	6.82985	6.75168
RHAL1_00036	4.19587	4.13213	4.11768	3.65838	3.51697	3.96547	3.83421	3.79589	3.4453	4.11564	3.79698	4.17874	4.07122	4.29152	3.95337
RHAL1_00037	4.60558	4.6787	4.56809	3.42924	3.44061	3.8456	3.8761	3.97944	3.3359	4.36715	4.27892	4.84589	4.68704	4.7369	4.67648
RHAL1_00038	6.87424	6.79074	6.65605	5.58685	5.54208	6.09313	5.73988	5.71551	5.36322	6.59015	6.50254	6.90895	6.63578	6.92061	6.69185
RHAL1_00039	8.00437	7.92554	7.88284	7.72303	7.70044	7.8693	7.87978	7.91578	7.76316	7.92132	7.85123	7.97526	8.02285	8.07878	7.91906
RHAL1_00040	6.48557	6.4235	6.30504	5.42704	5.37414	5.87981	5.73032	5.64357	5.33506	6.23163	6.10198	6.47009	6.51191	6.72	6.46353
RHAL1_00041	6.58945	6.57973	6.45614	5.49908	5.44768	5.95705	5.48982	5.49632	5.08918	6.2055	6.09099	6.58567	6.18705	6.49631	6.32725
RHAL1_00042	2.8602	2.61089	2.69117	2.50312	2.75606	2.70135	2.58751	2.72531	2.5904	2.10838	2.06589	2.36535	2.74078	2.55949	2.60248
RHAL1_00043	4.62242	4.51593	4.45748	4.45999	4.53559	4.45172	4.72786	4.71062	4.78754	4.21284	4.2707	4.17438	4.52729	4.56576	4.46355
RHAL1_00044	5.55738	5.78146	5.9012	5.10773	5.05616	5.21574	5.12526	5.27228	5.16993	5.3334	5.46141	5.49128	5.53913	5.41823	5.42171
RHAL1_00045	5.40605	5.4551	5.50966	4.69351	4.64088	4.72337	4.89853	4.92602	4.75162	5.38621	5.44058	5.45218	5.44668	5.32684	5.43396
RHAL1_00046	7.03653	7.03522	7.1073	8.67149	8.72882	8.64722	9.10214	9.24982	9.07762	7.43389	7.39163	7.47509	7.86111	7.91527	7.65907
RHAL1_00047	5.07141	5.24026	5.16006	6.74149	6.75987	6.5942	6.95398	6.94704	7.01619	5.39297	5.43257	5.29582	5.11241	5.19379	5.0529
RHAL1_00048	5.72974	5.5419	5.59436	7.42848	7.51329	7.30619	7.5171	7.54161	7.6692	5.75796	5.82144	5.68656	5.47414	5.60953	5.5263
RHAL1_00049	5.72117	5.94724	6.02143	5.91706	5.83988	5.7062	5.60888	5.6834	5.72573	5.84269	5.99314	5.90501	5.27735	5.09562	5.29093
RHAL1_00050	8.60179	8.82716	8.96313	8.40845	8.2344	8.47153	8.15565	8.2978	7.88398	8.79541	8.92688	9.0235	8.77877	8.55121	8.8082
RHAL1_00051	4.96713	5.18763	5.20275	5.02026	5.05424	4.87885	5.01635	4.75316	4.91919	4.78833	5.01582	4.79707	4.6004	4.59907	4.7253
RHAL1_00052	5.0757	4.88522	4.79005	5.71817	5.66296	5.75626	5.67016	5.74943	5.5911	4.90657	4.70588	4.91876	4.90725	5.04343	4.84143
RHAL1_00053	5.94021	5.8301	5.9543	6.25907	6.26963	6.02926	5.82489	5.7404	5.97971	5.99059	5.93665	5.83177	5.67054	5.73822	5.69271
RHAL1_00054	6.011	6.00488	5.88048	6.15351	6.21966	6.26154	5.84528	5.71807	5.77921	5.80983	5.77149	5.75899	5.87376	5.87328	5.89717
RHAL1_00055	10.6257	10.5222	10.5047	11.0763	11.1019	11.1054	11.1814	11.0847	11.1383	10.6118	10.5046	10.6207	10.7038	10.812	10.6101
RHAL1_00056	6.72236	6.58374	6.36347	7.22514	7.21152	7.1376	7.20518	7.09455	7.21298	6.71077	6.65166	6.50568	6.65357	6.67339	6.58958
RHAL1_00057	7.4028	7.36753	7.33983	7.82748	7.85453	7.70632	7.40939	7.39851	7.486	7.32902	7.26967	7.34286	7.30734	7.4222	7.31276
RHAL1_00058	5.72077	5.68032	5.59226	6.27126	6.20502	6.27398	5.87987	5.71398	5.76383	5.83063	5.79668	5.75862	5.83722	5.71933	5.74468
RHAL1_00059	7.73278	7.81711	7.86301	6.92861	6.98762	6.9332	6.93746	7.02433	6.90076	7.68884	7.76005	7.69753	7.63432	7.63301	7.72392
RHAL1_00060	7.01596	7.10442	7.03865	6.6683	6.7309	6.59072	7.03239	7.10104	7.20655	7.00772	7.1172	7.07025	7.35417	7.29456	7.34151
RHAL1_00061	6.45674	6.50948	6.56472	5.65786	5.5972	5.97544	5.75612	5.86385	5.48884	6.14033	6.2985	6.4336	6.3685	6.43939	6.49951
RHAL1_00062	7.70409	7.68255	7.69546	8.5596	8.60072	8.71663	8.49108	8.52179	8.48971	7.79596	7.81464	7.89095	7.66443	7.64955	7.61711
RHAL1_00063	7.06608	6.8601	6.73673	9.13244	9.22223	8.87336	8.78794	8.64766	8.99965	7.42696	7.25545	7.0918	7.0037	7.17999	6.86664
RHAL1_00064	8.74678	8.51875	8.1437	10.6864	10.6698	10.4315	10.3069	9.97589	10.3095	9.18613	8.9541	8.77627	8.8516	9.05337	8.47079
RHAL1_00065	6.70249	6.59461	6.34949	6.19841	6.27046	6.55065	6.35897	6.29252	6.18409	6.50903	6.33335	6.59304	6.79183	6.84068	6.64846
RHAL1_00066	3.34936	3.3257	3.58386	3.51574	3.54095	3.48381	3.36643	3.19383	3.37958	3.28109	3.35205	3.5212	3.21226	3.33675	3.24303
RHAL1_00067	1.3386	1.25391	1.4392	1.60328	1.5309	1.18218	1.83735	1.59085	1.98767	1.83491	1.60608	1.36148	1.10122	1.17728	1.75531
RHAL1_00068	2.943	3.02289	3.2451	2.67765	2.6817	2.49583	2.5672	2.75751	2.59967	3.04856	3.10387	3.05962	3.04128	2.92146	2.89624
RHAL1_00069	8.47762	8.57078	8.47793	8.39037	8.43864	8.55493	7.97393	7.89592	8.02014	8.36457	8.52072	8.51983	8.22767	8.33275	8.26792
RHAL1_00070	6.61303	6.48632	6.55329	6.45005	6.55326	6.40811	6.21755	6.40574	6.38133	6.60105	6.48586	6.43382	6.37519	6.54001	6.54331
RHAL1_00071	5.42634	5.61491	5.54868	4.93836	4.96981	4.78463	5.53235	5.58029	5.68278	5.48183	5.57315	5.35964	6.13592	5.94081	5.82512
RHAL1_00072	2.62636	2.2603	2.34845	2.53108	2.62417	2.39466	2.66984	2.34043	2.78572	2.13631	2.44622	1.87838	2.27663	2.28232	2.29835
RHAL1_00073	3.19576	2.99253	2.94403	3.29359	3.31148	2.9817	3.30643	3.39912	3.45299	3.19739	3.13219	2.96177	2.89771	2.90484	3.38396
RHAL1_00074	4.57389	4.49983	4.14934	4.44956	4.36117	4.71701	3.96418	3.89692	3.98201	4.42773	4.34374	4.25818	4.04603	4.0765	3.99636
RHAL1_00075	5.49243	5.4037	5.12671	4.7983	4.67044	5.20798	5.00657	4.94799	4.65048	5.10276	5.11846	5.42948	5.33089	5.59988	5.43129
RHAL1_00076	8.88939	8.95416	8.9823	8.95565	9.03876	9.09827	9.01286	9.04357	8.99296	8.92874	8.96968	9.17535	9.00438	9.15316	9.06903
RHAL1_00077	5.34951	5.39004	5.44697	6.41377	6.37213	6.21231	6.68234	6.71335	6.65321	5.73987	5.71176	5.6634	5.69311	5.72319	5.7136
RHAL1_00078	8.58545	8.57367	8.60783	8.95975	9.05586	9.02644	9.00264	9.1926	9.0112	8.63123	8.63455	8.74995	8.63075	8.67918	8.59773
RHAL1_00079	4.61907	4.62245	4.62516	5.73329	5.77488	5.49559	5.48333	5.57465	5.85612	5.20795	5.12511	4.97815	4.4934	4.52421	4.49241
RHAL1_00080	8.65817	8.5179	8.61665	11.1371	11.1149	10.9789	10.5732	10.6352	10.8135	9.90693	9.95069	9.9663	8.091	8.37163	8.03153
RHAL1_00081	5.00937	4.94137	4.9413	4.64316	4.64173	4.58147	4.26463	4.23807	4.36553	4.83523	4.86072	4.89045	4.76753	4.92171	4.86312
RHAL1_00082	6.31238	6.32206	6.4343	6.40947	6.3475	6.38508	6.27567	6.2142	6.11711	6.24372	6.20241	6.2416	6.0307	5.99014	6.0669
RHAL1_00083	5.31728	5.23147	5.34584	6.32244	6.24626	6.0815	6.16446	5.85829	5.99427	5.46127	5.34562	5.2468	5.16062	5.23841	5.30017
RHAL1_00084	10.1437	9.81145	9.23273	10.3344	10.508	10.7611	10.0473	9.88513	9.93899	9.53402	9.23063	9.41005	9.826	10.0267	9.28522
RHAL1_00085	7.35875	7.40249	7.26823	7.97208	7.95257	8.09585	8.02621	7.97593	7.91644	7.4143	7.37396	7.51012	7.03515	6.95973	6.8404
RHAL1_00086	7.01899	7.04476	6.87413	6.37214	6.41616	6.66178	6.43997	6.47788	6.34735	6.80495	6.80876	6.88513	7.17974	6.99254	6.9214
RHAL1_00087	5.80139	5.87597	5.85219	6.23863	6.23133	6.14822	6.52983	6.58745	6.61888	5.88686	5.79694	5.76878	5.87662	5.90183	5.8681
RHAL1_00088	10.3634	10.0582	9.93283	12.8888	13.0561	12.782	13.094	13.034	13.2093	10.8685	10.6769	10.7274	10.5176	10.8319	10.2361
RHAL1_00089	6.61219	6.74497	6.7331	6.06612	6.05621	6.02632	6.36516	6.55117	6.44504	6.45136	6.50047	6.59753	6.95296	6.94672	7.07188
RHAL1_00090	5.24461	5.36317	5.35492	5.44342	5.45304	5.54312	5.33503	5.44657	5.36322	5.17691	5.35378	5.42765	5.3388	5.43279	5.35317
RHAL1_00091	8.80977	8.78198	8.85535	8.19294	8.32315	8.15866	8.39473	8.51452	8.55383	8.69046	8.69222	8.7164	8.86185	8.86386	8.86079
RHAL1_00092	5.45201	5.36232	5.15912	5.77773	5.73427	5.87165	5.56857	5.58366	5.50742	5.25383	5.16354	5.35	5.43508	5.31981	5.2373
RHAL1_00093	5.81318	6.00841	6.01024	4.9817	5.05744	5.2241	5.09791	5.2169	5.09983	5.57193	5.82272	6.08687	6.05211	5.90104	5.9642
RHAL1_00094	3.51186	3.62333	3.73441	3.30982	3.52809	3.29166	3.49888	3.53536	3.5422	3.5242	3.37314	3.3068	3.17928	3.30227	3.48608
RHAL1_00095	4.90928	5.04856	5.17598	5.19333	5.32081	5.09615	5.4048	5.33096	5.30351	5.05418	5.03271	4.91941	5.18575	5.07022	5.16561
RHAL1_00096	5.77602	5.72321	5.67962	6.65702	6.7634	6.54732	6.55222	6.64318	6.64036	5.73759	5.82553	5.69724	5.60891	5.6999	5.62315
RHAL1_00097	6.08578	6.18205	6.29564	5.81638	5.71779	5.62599	5.82532	5.89585	5.87246	6.06907	6.20672	6.16837	6.28397	6.17236	6.29821
RHAL1_00098	4.98483	5.10489	5.13967	4.63306	4.68706	4.71244	4.84554	5.00107	5.02958	5.13888	5.24816	5.03459	5.34087	5.21122	5.25856
RHAL1_00099	5.87914	5.72816	5.68388	5.33601	5.39402	5.51824	5.73123	5.84056	5.84691	5.90321	5.86576	5.73882	6.30684	6.30137	6.16391
RHAL1_00100	3.6966	3.68972	3.58666	4.3136	4.2835	4.10428	4.26084	4.33993	4.30309	3.45195	3.40762	3.44539	3.36999	3.48247	3.56483
RHAL1_00101	6.69952	6.67243	6.57323	7.9228	7.92349	7.6818	7.90964	7.78142	8.06358	7.02665	6.93089	6.83212	6.88612	7.00794	6.99731
RHAL1_00102	3.60972	3.40853	3.46537	4.35776	4.38174	4.20255	4.70294	4.61939	4.72011	3.61798	3.53284	3.75094	3.56277	3.93021	3.78774
RHAL1_00103	5.49701	5.46224	5.40387	6.32101	6.28391	6.17731	6.63896	6.62229	6.66705	5.63079	5.47967	5.58176	5.74662	5.93238	5.57485
RHAL1_00104	6.95609	6.886	6.93057	8.04141	8.1242	8.0513	8.12323	8.13298	8.22263	7.10309	7.04282	7.10231	6.99556	6.94736	6.94568
RHAL1_00105	6.9731	6.86804	6.88514	9.49539	9.53628	9.31799	9.54794	9.50431	9.61321	7.20001	7.24729	7.18892	6.88199	7.00356	6.86282
RHAL1_00106	5.2457	5.30346	5.39509	6.2009	6.16612	6.05472	6.17691	6.11982	6.13873	5.30497	5.41335	5.33004	5.13457	5.23551	5.29724
RHAL1_00107	7.97073	7.91264	7.89647	7.91487	8.05329	7.94135	7.9057	7.99799	8.09586	7.9424	7.90278	7.92989	7.85633	7.93049	7.75738
RHAL1_00108	7.29805	7.43319	7.46319	7.016	7.01174	6.89747	7.099	7.14848	7.07654	7.21536	7.34276	7.21915	7.27616	7.33621	7.59032
RHAL1_00109	9.84856	10.0086	10.1053	8.72115	8.7008	8.89708	8.8088	8.93403	8.54584	9.50901	9.55779	9.68172	9.82591	9.75891	9.71018
RHAL1_00110	8.64339	8.35404	8.07067	10.6694	10.7651	10.5654	10.0585	9.84651	10.252	9.13344	8.87703	8.93243	8.63667	8.97357	8.41884
RHAL1_00111	9.89562	9.6244	9.05296	11.6352	11.5785	11.2984	10.9887	10.6669	11.217	10.5266	10.3213	10.1237	10.15	10.3118	10.0402
RHAL1_00112	6.11554	5.90041	5.75919	7.29013	7.28283	7.21043	6.988	6.79972	7.09509	6.41975	6.25068	5.99525	6.06847	5.9753	5.80904
RHAL1_00113	8.36852	8.26974	8.20599	8.30454	8.25566	8.29802	8.70989	8.76676	8.72084	8.35797	8.30326	8.25464	8.8124	8.78631	8.72117
RHAL1_00114	8.59918	8.63142	8.55933	8.31843	8.31234	8.35883	8.46565	8.51959	8.42863	8.30807	8.33312	8.36127	8.60472	8.55841	8.45184
RHAL1_00115	11.3859	11.4244	11.5326	9.53041	9.67745	9.97864	9.25557	9.17859	8.92767	11.0144	11.0609	11.2575	10.5176	10.4681	10.5429
RHAL1_00116	5.64901	5.75101	5.83105	5.12487	5.14307	5.19561	5.39792	5.37119	5.3302	5.48862	5.59784	5.56603	5.80755	5.63021	5.66892
RHAL1_00117	5.86612	5.96467	5.98971	4.9759	5.1717	5.11079	5.18314	5.42794	5.23009	5.96097	5.94277	5.99061	5.87061	5.9047	5.90214
RHAL1_00118	5.34748	5.47328	5.77034	5.18015	5.05808	5.03096	5.41564	5.47105	5.27705	5.52605	5.79199	5.58423	5.55458	5.51037	5.71611
RHAL1_00119	2.98789	3.06102	3.31105	3.00264	2.84762	2.78716	2.99282	3.06145	3.2994	2.98853	3.0612	3.05962	3.47036	3.17984	3.25517
RHAL1_00120	5.45436	5.52571	5.44697	5.46791	5.48523	5.23368	5.63692	5.55245	5.68332	5.32027	5.30193	5.0796	5.53153	5.4931	5.47865
RHAL1_00121	7.74773	8.05665	8.33163	6.57089	6.55168	6.69731	6.87974	7.1632	6.65876	7.60585	7.87625	8.10153	7.92579	7.7695	8.17216
RHAL1_00122	3.06631	3.10019	3.16476	2.49097	2.4904	2.36241	2.43892	2.43305	2.4178	2.86878	2.91356	3.07374	3.20682	3.01927	2.88735
RHAL1_00123	5.31002	5.47642	5.39389	4.69881	4.73421	4.67448	4.28592	4.57604	4.35872	5.09567	5.08135	5.21424	4.79077	4.85082	4.77372
RHAL1_00124	3.57899	3.65137	3.73441	3.23893	3.11418	3.21633	3.89415	3.71622	3.74788	3.59635	3.6201	3.71535	3.61441	3.48247	3.44124
RHAL1_00125	6.68756	6.68909	6.79446	6.76102	6.79595	6.88537	7.00282	7.17219	6.96154	6.7254	6.73208	6.77114	6.87199	6.94723	6.85072
RHAL1_00126	4.03028	3.74281	3.96755	3.98583	4.14116	3.93603	3.99644	4.04613	4.0478	3.93926	3.85109	3.70934	3.85619	3.78452	3.83241
RHAL1_00127	1.71667	1.67032	2.23141	1.87042	1.60275	1.81343	1.67977	1.40007	1.75868	1.47547	1.97317	1.67727	1.44129	1.38925	1.41541
RHAL1_00128	6.09275	6.07253	5.93352	6.19436	6.15869	6.02743	6.24371	6.05288	6.33215	6.21126	6.14267	5.97502	5.97386	5.97778	6.01735
RHAL1_00129	6.79604	6.8491	6.85025	7.88355	7.91125	7.74157	7.67825	7.59339	7.74187	6.96715	6.95078	6.87357	6.93524	6.87615	6.90305
RHAL1_00130	8.38497	8.41525	8.44555	7.56103	7.65996	7.62625	7.39823	7.49924	7.46619	8.35754	8.34682	8.20726	8.19893	8.08842	8.19749
RHAL1_00131	5.14787	5.27806	5.51151	4.65228	4.65278	4.71792	4.84723	5.0482	4.79159	5.09745	5.43223	5.34225	5.19081	4.94425	5.30727
RHAL1_00132	5.65966	5.67589	5.61718	4.94209	4.97456	4.87068	4.95513	4.99686	4.92381	5.6507	5.67516	5.62075	5.55779	5.46078	5.53912
RHAL1_00133	4.63825	4.54462	4.61626	4.81301	4.79221	4.53985	4.64597	4.64758	4.63254	4.78759	4.6534	4.51087	4.60868	4.52692	4.64848
RHAL1_00134	8.08952	7.85565	7.7602	8.38402	8.41632	8.58812	8.75504	8.83035	8.63099	7.89073	7.60758	7.69904	7.84739	7.75429	7.52522
RHAL1_00135	9.86434	9.84558	9.8513	8.89734	8.99345	9.07656	8.83733	8.77514	8.74172	9.66228	9.66276	9.78171	9.32003	9.34402	9.28533
RHAL1_00136	4.18116	4.25141	4.26246	4.49286	4.52176	4.32476	4.67283	4.41251	4.51135	4.51542	4.33874	4.14347	4.1116	4.07465	4.31075
RHAL1_00137	10.0681	10.0658	10.0999	9.02159	9.1131	9.26803	9.0343	9.17194	8.93197	9.92136	9.90477	10.0366	9.8846	9.96888	9.8408
RHAL1_00138	9.31166	9.37412	9.48139	8.39194	8.44023	8.55257	8.60444	8.80788	8.60929	9.25814	9.30112	9.35119	9.45563	9.36245	9.37619
RHAL1_00139	6.50204	6.51807	6.50627	5.55656	5.65622	5.71489	6.05054	6.16816	6.15256	5.90423	5.97876	6.18716	6.21558	6.22812	6.3775
RHAL1_00140	5.08788	4.99705	5.01814	4.61265	4.657	4.40045	5.17107	5.25123	5.22036	4.56678	4.53739	4.50827	4.79863	4.63981	4.76161
RHAL1_00141	7.74437	7.75741	7.69433	6.71366	6.76555	6.58973	7.25334	7.28401	7.33693	7.21414	7.21592	7.16205	7.19311	7.24302	7.3711
RHAL1_00142	6.1508	6.13145	6.1787	6.78174	6.76301	6.71246	6.6788	6.77388	6.69731	6.1119	6.10745	6.03098	5.79732	5.89789	5.86216
RHAL1_00143	9.16401	9.20056	9.28471	9.7763	9.82656	9.78184	9.98055	10.0225	9.87658	9.14042	9.18554	9.17337	8.80634	8.84182	8.75957
RHAL1_00144	8.38897	8.53775	8.66748	8.91417	8.93802	8.78742	8.0681	7.71918	7.54084	8.34351	8.44432	8.37107	7.09249	7.04621	7.01361
RHAL1_00145	9.6078	9.67429	9.7735	9.1488	9.21423	9.22103	8.74992	8.67722	8.57777	9.48443	9.54952	9.49227	8.84271	8.8424	8.94102
RHAL1_00146	4.31153	4.49597	4.56738	4.50398	4.63232	4.07331	4.45796	4.4524	4.64937	4.43712	4.64592	4.4226	4.39946	4.33868	4.44777
RHAL1_00147	6.65314	6.84516	6.67463	7.39274	7.44334	7.27559	7.25397	7.14639	7.29138	7.02743	7.08369	6.98253	6.83938	6.71688	6.58564
RHAL1_00148	7.7991	7.64801	7.31603	8.83487	8.8735	8.72198	8.43354	8.27278	8.54861	8.09028	7.8765	7.66884	7.4034	7.61316	7.31659
RHAL1_00149	8.89737	9.09826	9.34884	8.10399	8.22255	8.18021	8.5199	8.77465	8.63049	8.70068	8.84037	8.9175	9.3526	9.32634	9.35462
RHAL1_00150	5.18236	5.29904	5.47715	5.42917	5.30529	5.24257	5.5979	5.51468	5.594	5.26599	5.26593	5.31971	5.17603	4.96594	5.1246
RHAL1_00151	6.9521	6.94891	6.86506	7.06736	7.107	7.18562	6.63896	6.60581	6.55957	6.83651	6.78889	6.78854	6.87543	6.74939	6.70456
RHAL1_00152	4.58768	4.56392	4.53143	5.8674	5.93132	5.6094	5.57061	5.45825	5.82733	4.64501	4.55963	4.31476	4.4564	4.34409	4.29907
RHAL1_00153	12.1755	12.2253	12.2834	9.15716	8.84295	9.3046	8.8855	8.85043	8.93157	11.2824	11.3848	11.2809	11.2416	11.1825	11.2654
RHAL1_00154	4.03784	4.00752	3.9071	4.25254	4.16272	3.91395	4.05742	4.08153	4.24817	3.87026	3.83497	3.70329	3.83399	3.73485	3.91015
RHAL1_00155	8.60544	8.31896	7.57929	9.46141	9.35093	9.496	8.77615	8.5242	8.69189	8.33047	8.0581	8.09252	8.2986	8.355	7.76202
RHAL1_00156	7.1396	6.73419	6.60748	8.71529	8.75847	8.70508	8.26335	8.13202	8.36612	7.23541	6.97328	6.92575	6.84873	7.12208	6.67936
RHAL1_00157	9.00132	8.84729	8.84926	10.0528	10.0814	9.94804	10.0062	10.0077	10.0515	9.07003	8.98223	8.90237	8.70774	8.84934	8.65346
RHAL1_00158	5.96815	5.95739	6.05929	7.14032	7.15379	7.03427	7.24217	7.26646	7.15838	6.18782	6.19354	6.13144	5.92274	5.92081	5.97787
RHAL1_00159	8.21331	8.27155	8.31464	7.11795	7.20432	7.29051	7.03683	7.24035	7.06926	7.89303	8.00697	8.02099	7.8993	7.76519	7.93545
RHAL1_00160	7.43796	7.42103	7.40506	7.18044	7.17147	7.23688	7.06318	6.95118	6.99154	7.47378	7.40432	7.38417	7.20681	7.20439	7.07372
RHAL1_00161	6.57265	6.55007	6.72181	6.55906	6.6674	6.65633	6.57834	6.68013	6.69028	6.84411	6.81828	6.76625	6.42899	6.49249	6.47895
RHAL1_00162	6.24082	6.24136	6.20222	6.19903	6.28391	6.36196	6.14916	5.98863	6.10333	6.38307	6.37402	6.27713	6.09818	6.02276	6.08377
RHAL1_00163	7.22714	7.21715	7.34595	7.42143	7.522	7.26269	7.1679	7.11915	7.17571	7.46084	7.61947	7.42891	6.92933	6.92487	7.11463
RHAL1_00164	5.88194	5.74094	5.75139	5.46377	5.42309	5.55998	5.49467	5.41222	5.40147	5.61888	5.59426	5.73475	5.61612	5.70411	5.70698
RHAL1_00165	6.66477	6.66041	6.76271	6.5042	6.6429	6.56312	6.53846	6.58969	6.5073	6.68204	6.74535	6.65442	6.49209	6.49284	6.57478
RHAL1_00166	4.49924	4.45042	4.35341	4.75662	4.84576	4.65844	4.56017	4.42133	4.55607	4.39053	4.48152	4.40781	4.30918	4.33791	4.31324
RHAL1_00167	5.95325	6.00868	5.84166	6.25519	6.20992	6.26498	6.07952	6.04679	6.0849	6.13688	6.09248	5.97408	5.98531	5.98694	5.97289
RHAL1_00168	6.03038	5.97912	5.77219	6.51324	6.63199	6.36021	6.32701	6.33315	6.51313	6.07027	6.14205	5.87911	6.08884	5.95021	6.04384
RHAL1_00169	6.68376	6.61522	6.74884	7.20203	7.25704	7.21059	7.05244	7.01812	7.14281	6.76544	6.77417	6.80557	6.75701	6.77947	6.72559
RHAL1_00170	6.31653	6.27125	6.3245	6.6374	6.67658	6.62511	6.52957	6.4914	6.47084	6.42306	6.41391	6.24343	6.07297	5.99922	6.08886
RHAL1_00171	2.58226	2.64754	2.86534	2.91137	2.76548	2.52109	2.75492	2.82744	3.12106	2.67293	2.60201	2.59484	2.60938	2.78963	3.00704
RHAL1_00172	5.3641	5.23703	5.1945	5.36348	5.36539	5.08772	5.56345	5.58422	5.61928	5.64868	5.59036	5.34127	5.25642	5.36948	5.34913
RHAL1_00173	7.06931	6.83908	6.80473	8.84585	8.98121	8.74913	9.04191	9.09103	9.16944	7.42955	7.27855	7.22074	6.85309	7.07725	6.75809
RHAL1_00174	5.70307	5.80067	5.79814	6.70097	6.82815	6.53884	7.00641	6.97875	7.04021	5.99123	6.09015	6.00388	5.89451	5.93801	6.03179
RHAL1_00175	2.87434	2.83766	2.92863	4.05073	4.15078	3.82377	4.29583	4.46098	4.26719	3.09437	3.15022	3.01396	3.11096	2.9702	3.26721
RHAL1_00176	4.75894	4.66088	4.32681	4.74387	4.72378	4.85255	4.64306	4.74113	4.73385	4.32732	4.28635	4.38628	4.48067	4.71323	4.40794
RHAL1_00177	8.26652	7.9781	7.55371	9.47959	9.52456	9.57402	9.28936	9.11981	9.20933	8.46159	8.21106	8.33933	8.17607	8.21293	7.81738
RHAL1_00178	6.57222	6.39165	6.22558	7.48164	7.5741	7.70564	7.163	7.20485	7.14637	6.34068	6.14635	6.39053	6.35953	6.63297	6.21808
RHAL1_00179	9.49448	9.51085	9.55514	9.93955	10.0621	9.9861	9.96879	10.0217	10.0278	9.49686	9.49671	9.55617	9.78213	9.76972	9.69162
RHAL1_00180	7.95161	7.98576	8.01909	8.287	8.42798	8.3188	8.73975	8.79939	8.84059	7.88996	7.92467	8.0244	8.23905	8.2124	8.07529
RHAL1_00181	7.52374	7.52564	7.56878	8.04332	8.17208	8.04732	8.15905	8.15515	8.09689	7.57376	7.51701	7.52004	7.5046	7.50241	7.37488
RHAL1_00182	5.95691	5.98381	6.00762	6.29882	6.3522	6.37818	6.15598	6.01717	5.98634	5.84763	5.86849	5.89079	5.88346	5.74407	5.81725
RHAL1_00183	6.98715	6.95229	6.90059	7.71206	7.66574	7.45343	7.41892	7.36461	7.51123	7.20441	7.06318	6.97078	6.71127	6.8812	6.76478
RHAL1_00184	10.1538	9.89779	9.49448	10.6019	10.6646	10.6519	10.3203	10.1684	10.3798	10.2631	10.1203	10.0314	9.95191	10.1985	9.61807
RHAL1_00185	8.94635	8.91578	8.91133	8.12806	8.12359	8.21788	8.33546	8.45686	8.39643	8.67507	8.66247	8.7093	9.03955	8.9184	8.93328
RHAL1_00186	6.55762	6.45644	6.28682	6.82936	6.67263	6.91981	6.82882	6.77535	6.7158	6.39925	6.33371	6.30557	6.43967	6.33238	6.32725
RHAL1_00187	5.58514	5.59952	5.5324	6.737	6.75751	6.5707	7.12893	7.23214	7.26923	5.84057	5.7985	5.70293	5.63786	5.81193	5.69621
RHAL1_00188	5.10416	5.27176	5.19404	5.45598	5.4211	5.39327	5.29915	5.41664	5.42902	5.2281	5.31143	5.14292	5.0331	5.20062	5.1884
RHAL1_00189	6.06159	6.27102	6.33601	5.55219	5.65665	5.61577	5.69799	5.79232	5.68114	5.91602	6.14594	6.17111	5.99429	5.98373	6.16598
RHAL1_00190	6.44802	6.41841	6.2213	6.06065	5.95485	6.2322	6.01649	6.176	5.99602	5.99537	6.0228	6.25251	6.40977	6.53428	6.29128
RHAL1_00191	6.25223	6.29099	6.24236	6.24769	6.37956	6.3605	6.41262	6.4187	6.25067	6.17188	6.16763	6.26538	6.4445	6.29799	6.31114
RHAL1_00192	1.09967	1.39987	1.09746	1.34882	1.41594	1.03794	1.76785	1.44029	1.57358	1.29727	1.37473	0.62701	1.62126	1.25801	1.65939
RHAL1_00193	1.67206	1.70284	1.71529	1.85154	2.00928	1.72921	1.70973	1.64349	1.99471	1.46082	1.25259	1.29874	1.90297	1.47618	1.91249
RHAL1_00194	0.801366	1.23921	1.23973	1.13644	1.53825	1.06109	1.61792	2.15947	1.82338	1.24692	0.942318	0.737579	1.68008	0.817681	1.51108
RHAL1_00195	2.47876	2.71817	2.67544	2.55462	2.89132	2.5043	2.59556	2.97851	2.80987	2.48298	2.21349	2.35768	2.89771	2.64952	2.87841
RHAL1_00196	3.15466	3.46964	3.3212	4.11019	4.27693	4.0167	4.33119	4.35973	4.35051	3.47765	3.24783	3.12888	3.9752	3.77198	3.61952
RHAL1_00197	4.28108	4.55727	4.10208	4.03826	4.49463	3.92661	4.87724	4.62376	4.38843	4.16732	3.71896	3.7597	4.7539	4.35177	4.81472
RHAL1_00198	5.29013	5.37204	5.26582	4.29275	4.68706	4.48634	4.77024	4.83371	4.7926	5.04316	4.97456	4.91157	5.68236	5.39089	5.6647
RHAL1_00199	2.44507	2.01913	2.19509	2.7877	2.98839	2.72691	3.08142	2.7812	2.96132	2.37382	2.25347	2.19495	2.43405	2.27263	2.48664
RHAL1_00200	3.64642	3.19657	3.26275	3.67816	3.77509	3.99433	3.79282	3.81514	3.93154	3.30998	3.14041	3.22691	3.25334	3.34756	3.13456
RHAL1_00201	3.61983	3.60768	3.65776	3.01117	2.89418	2.89416	2.921	3.07429	2.93959	3.36413	3.45718	3.2499	3.24805	2.96219	3.29771
RHAL1_00202	3.9283	4.01186	4.14269	3.56294	3.70173	3.30627	3.47727	3.39401	3.51552	3.65384	3.62831	3.81259	3.70346	3.61353	3.62487
RHAL1_00203	3.45093	3.37361	3.29913	2.99405	3.2162	3.09539	3.19169	3.27948	3.33034	2.90441	2.99563	2.90234	2.88413	2.95414	3.05346
RHAL1_00204	7.6102	7.11992	6.80654	8.15213	8.18683	8.40572	8.21169	8.11261	8.09791	6.58002	6.26955	6.56998	6.52583	6.95242	6.18809
RHAL1_00205	3.6131	3.69108	3.59505	4.06173	4.18863	4.10428	4.4402	4.52784	4.51258	3.42012	3.32922	3.60624	3.42261	3.22572	3.73299
RHAL1_00206	6.79919	6.55879	6.494	8.98221	8.96323	8.84582	8.76766	8.62868	8.8927	6.89439	6.75876	6.70425	6.50657	6.69137	6.23481
RHAL1_00207	4.43012	4.2678	4.3567	6.63809	6.63585	6.47375	6.43297	6.43745	6.39703	4.56507	4.63955	4.32267	4.16218	4.07186	4.05011
RHAL1_00208	3.42428	3.18703	2.99772	5.16174	5.11938	4.92137	4.93862	4.8774	4.87885	3.4408	3.24631	3.34417	3.40211	3.32118	3.3243
RHAL1_00209	2.93223	3.03359	3.04337	3.30751	3.24118	3.27938	3.42179	3.27948	3.31073	2.95495	2.95704	2.64299	3.12834	3.18501	3.33741
RHAL1_00210	3.31246	3.29404	3.23976	3.46488	3.27015	3.35392	3.77876	3.62753	3.66424	3.10147	3.06466	3.04774	3.19036	3.10543	3.44881
RHAL1_00211	0.847946	1.17113	1.2254	0.923916	0.573307	0.49119	0.743562	0.906279	1.09902	0.776558	0.942318	0.925799	0.935529	1.12083	1.02768
RHAL1_00212	2.74801	2.70485	2.50793	2.72337	2.40857	2.62573	2.80435	2.8905	3.0073	2.61787	2.35023	2.30678	2.52438	2.7413	2.73222
RHAL1_00213	3.77704	3.8337	3.85917	3.46488	3.42484	3.33979	3.89741	3.62753	4.02047	3.66347	3.5892	3.3692	3.85966	3.91369	3.98911
RHAL1_00214	5.6018	5.52116	5.56513	5.01814	5.07397	5.22922	5.44655	5.62733	5.72995	5.43106	5.38975	5.48072	5.89818	5.94081	5.71454
RHAL1_00215	5.43065	5.49278	5.52693	4.08616	4.22437	4.15761	4.77024	4.93924	4.88739	5.19529	5.27268	5.27305	5.2704	5.44578	5.33776
RHAL1_00216	5.75936	6.00542	6.06785	4.49083	4.57988	4.78637	5.08725	5.38478	4.98784	5.2988	5.48775	5.6556	5.95936	6.00386	6.15422
RHAL1_00217	5.76241	5.69521	5.58842	6.02668	6.03786	6.1302	6.17221	6.26128	6.24736	5.62793	5.52403	5.47186	5.64123	5.80159	5.6151
RHAL1_00218	7.97884	7.98596	8.11526	8.90256	8.91536	9.01064	9.35389	9.4742	9.2851	7.90906	7.84948	8.09577	8.34184	8.49455	8.22685
RHAL1_00219	8.11757	7.89039	7.83902	10.968	11.0137	11.0064	11.3614	11.4851	11.3138	8.69272	8.45413	8.68857	8.49656	8.82018	8.19749
RHAL1_00220	8.71743	8.53878	8.51918	11.35	11.5289	11.4299	11.3836	11.3378	11.288	9.04296	8.88488	9.01951	8.78587	9.08244	8.61974
RHAL1_00221	5.73207	5.67657	5.74073	8.62383	8.68418	8.47665	8.61295	8.47354	8.51656	6.31673	6.27442	6.26436	5.85706	6.053	5.95891
RHAL1_00222	4.85757	4.82987	4.88428	5.62765	5.6863	5.70436	5.40595	5.31685	5.17846	4.89299	4.80594	4.96432	4.80945	4.90979	4.8506
RHAL1_00223	8.39266	8.24275	7.75709	7.99753	7.92323	8.39366	7.87545	7.44898	7.7484	8.06886	8.04639	8.19432	8.05817	8.07258	7.95059
RHAL1_00224	6.79937	7.00362	7.17296	6.43665	6.37084	6.28047	5.96385	5.8657	5.7929	6.76917	6.85746	6.89162	5.72774	5.7101	5.83786
RHAL1_00225	7.83893	7.91568	7.96775	8.15277	8.12382	8.20047	7.91688	7.98318	7.91284	7.89167	7.94775	8.07054	7.89112	7.88296	7.88988
RHAL1_00226	9.0647	9.0606	9.09048	8.55097	8.58955	8.68683	8.27012	8.38629	8.25963	8.91478	8.92101	8.97643	8.82856	8.81083	8.83474
RHAL1_00227	5.65721	5.65907	5.7567	5.09975	5.09405	5.08772	4.86896	4.77986	4.88644	5.61558	5.61801	5.72621	5.20499	5.33112	5.28756
RHAL1_00228	3.77101	4.08768	4.15408	4.26329	4.08708	4.08323	4.10188	4.19169	4.13164	4.30391	4.4234	4.27661	3.82691	3.6919	3.81729
RHAL1_00229	3.86884	3.85555	3.55119	5.39914	5.3808	5.18446	5.26171	5.04982	5.23083	4.36124	4.22349	4.06081	3.67087	4.03606	3.92108
RHAL1_00230	4.9331	4.89522	4.85258	4.97808	4.92287	4.93554	5.28117	5.34361	5.21132	4.8703	4.93729	4.86361	4.76197	4.56444	4.53855
RHAL1_00231	6.71157	6.47735	6.52193	7.35497	7.40718	7.4275	7.94125	8.11057	7.93611	6.66576	6.60414	6.67174	6.24775	6.37919	6.38007
RHAL1_00232	9.0632	8.65533	8.34422	9.73099	9.7512	9.74576	10.0782	10.01	10.1069	9.25087	8.98377	8.76317	8.53884	8.81584	8.20801
RHAL1_00233	6.65129	6.58083	6.68677	7.54435	7.56536	7.45015	7.45654	7.27187	7.33918	6.81543	6.78745	6.75059	6.63342	6.593	6.60033
RHAL1_00234	6.60924	6.78316	6.86549	6.63855	6.69519	6.49834	6.60922	6.5748	6.63671	6.63142	6.68465	6.58485	6.48386	6.4743	6.50715
RHAL1_00235	6.01387	6.06187	6.25675	5.58209	5.52554	5.53074	5.10003	5.10405	5.24493	5.98612	6.05752	5.91811	5.86168	5.76494	5.95147
RHAL1_00236	7.4028	7.4986	7.84664	6.89154	6.90991	7.01347	7.05481	7.23214	7.01511	7.27495	7.50519	7.62726	7.56321	7.49895	7.67748
RHAL1_00237	7.86296	7.97151	8.18433	7.52238	7.59219	7.55821	7.89748	8.04278	7.95463	7.96391	8.10906	8.15106	7.89402	8.12391	7.97681
RHAL1_00238	5.98062	5.96857	6.04329	5.40401	5.44524	5.70344	5.75747	5.76288	5.39749	6.01556	5.8862	6.00296	6.03864	6.08009	6.08595
RHAL1_00239	7.69277	7.69388	7.79397	8.87891	8.7838	8.9664	8.9765	9.01877	8.59488	7.90644	7.9607	8.12206	8.10033	8.04399	8.01773
RHAL1_00240	8.53702	8.26549	8.14697	10.0088	9.85081	10.1783	10.1747	10.2363	9.64065	8.70966	8.47395	8.88525	8.83427	9.02223	8.6369
RHAL1_00241	5.48232	5.57996	5.6134	4.77677	4.87507	4.94801	4.98988	5.2646	5.09983	5.37159	5.43858	5.3529	5.64593	5.58952	5.71234
RHAL1_00242	8.09179	8.19528	8.30221	7.80414	7.8678	7.95677	7.91024	7.93053	7.87459	8.15571	8.26912	8.3347	8.1309	8.07322	8.19547
RHAL1_00243	6.899	6.89335	6.87083	8.44198	8.46134	8.29428	8.43872	8.31548	8.49088	7.26655	7.24567	7.18906	7.14504	7.23795	7.02353
RHAL1_00244	9.3013	9.23912	8.95494	10.5443	10.6522	10.5042	10.3185	10.1491	10.5147	9.57324	9.56046	9.47401	9.36388	9.53899	9.17035
RHAL1_00245	1.35482	1.39987	1.46383	1.75323	1.48601	1.20314	2.05721	1.83672	1.92271	2.1455	2.32736	1.69565	1.7163	1.19789	2.5358
RHAL1_00246	2.93223	3.00996	2.97434	2.59302	2.40053	2.04588	2.65066	2.77728	2.95772	3.08723	3.15672	2.97687	3.00618	3.04604	3.22198
RHAL1_00248	7.81467	7.94712	8.06465	7.25897	7.185	7.47555	7.35237	7.43567	7.07633	7.74793	7.7531	8.00043	7.95997	7.96139	8.07186
RHAL1_00249	5.38548	5.52344	5.43612	4.87977	4.76115	5.03462	4.90421	4.83559	4.84321	5.16397	5.26518	5.44948	5.44552	5.36189	5.4167
RHAL1_00250	6.74272	6.85423	6.78074	6.07157	5.97021	6.31428	6.09592	6.11827	5.80947	6.55588	6.60696	6.82309	6.79652	6.80278	6.76114
RHAL1_00251	5.39629	5.57595	5.40982	4.99538	5.12427	5.36331	5.24327	5.32224	4.92657	5.23888	5.30267	5.54211	5.38814	5.5453	5.59307
RHAL1_00252	5.32759	5.12702	4.98236	5.21627	5.23863	5.64431	5.49251	5.54613	5.34336	5.24263	4.87607	5.4013	5.34004	5.51002	5.0824
RHAL1_00253	5.88648	5.9926	5.94203	5.26108	5.24818	5.56353	5.50538	5.80441	5.56058	5.77878	5.86278	5.87709	6.34204	6.21932	6.21586
RHAL1_00254	4.76578	4.71767	4.75804	4.27869	4.21294	4.71244	4.42561	4.39854	4.273	4.5582	4.43882	4.67887	4.92726	4.96042	4.82698
RHAL1_00255	7.21941	7.26409	7.22746	6.87896	6.96513	7.07589	7.04126	7.10593	7.08006	7.05649	7.17878	7.286	7.50598	7.51905	7.45563
RHAL1_00256	7.14558	7.03655	6.91698	5.76895	5.82869	6.31067	5.78455	5.82497	5.55106	6.82136	6.63065	7.00542	6.8304	7.0747	6.81588
RHAL1_00257	7.86782	7.77089	7.58299	6.92523	6.79633	7.2122	7.10517	7.17069	6.80562	7.65253	7.51653	7.78372	7.73217	7.81343	7.57898
RHAL1_00258	7.26007	7.37501	7.49509	5.85797	5.76709	6.33313	6.52273	6.60083	6.06789	6.94774	7.02838	7.50046	7.43983	7.59733	7.66932
RHAL1_00259	5.88264	5.87359	5.93269	5.52464	5.48047	5.69653	5.45873	5.53514	5.47002	5.66515	5.70485	5.7864	5.82839	5.82992	5.76362
RHAL1_00260	7.29949	7.19291	6.79415	5.84132	5.87585	6.33164	6.1337	6.21057	5.91808	6.98613	6.84343	7.10561	7.34686	7.5586	7.23236
RHAL1_00261	4.65799	4.73218	4.66619	3.671	3.67864	4.0063	3.86116	4.13919	3.45555	4.5092	4.38446	4.62475	4.93716	4.73279	4.7701
RHAL1_00262	7.03748	7.01446	6.94827	5.98289	6.04948	6.42271	6.18759	6.31906	5.86143	6.66256	6.62202	7.00864	6.985	7.074	7.04878
RHAL1_00263	8.78103	8.7654	8.74904	7.76084	7.85683	8.19982	8.0005	8.14321	7.84238	8.45421	8.3992	8.67194	8.86463	8.90547	8.78533
RHAL1_00264	6.89519	6.92456	6.86405	6.22188	6.23698	6.56792	6.14231	6.33348	6.08201	6.50412	6.40421	6.72509	6.84187	6.97411	6.85343
RHAL1_00265	5.25491	5.26406	5.21957	5.24429	5.13279	5.13213	5.19245	5.16007	5.15194	5.16849	5.19467	5.07317	5.05599	5.10292	5.05538
RHAL1_00266	1.54352	1.77597	1.72041	1.0059	0.822344	1.10631	1.40552	1.59085	1.68224	1.75909	1.71581	1.4934	1.57692	1.27103	1.58988
RHAL1_00267	4.42917	4.54909	4.39802	3.92842	3.90155	3.82038	3.86283	4.03959	4.06463	4.31107	4.46	4.27661	4.43715	4.30346	4.31573
RHAL1_00268	5.87809	5.79848	5.69595	6.41243	6.42387	6.54193	6.88857	6.91661	6.71314	6.04778	5.8498	5.81925	5.65796	5.63966	5.35478
RHAL1_00269	8.13989	8.22456	8.14828	8.24353	8.247	8.34099	8.28465	8.36204	8.27481	8.10095	8.09565	8.15577	8.18959	8.07043	8.10506
RHAL1_00270	8.42764	8.40315	8.34116	8.76338	8.78713	8.92051	8.51348	8.478	8.46061	8.51575	8.41042	8.50655	8.32476	8.31855	8.21302
RHAL1_00271	4.12671	4.24038	4.19235	3.64199	3.59656	3.85225	3.68572	3.62317	3.51797	3.62621	3.81764	3.95671	4.10381	4.06626	4.28137
RHAL1_00272	6.66009	6.58137	6.42551	6.89115	6.92663	7.18266	7.1265	7.16901	6.96468	6.46198	6.32219	6.5704	6.46821	6.6541	6.38836
RHAL1_00273	4.95188	5.0726	5.04338	5.12879	4.99406	5.00284	5.23814	5.32829	5.25008	5.0246	4.92211	4.92396	4.98936	4.92171	4.90994
RHAL1_00274	6.81796	6.76724	6.65136	7.56116	7.54202	7.73562	7.32071	7.25099	7.17494	6.7788	6.65855	6.75589	6.55826	6.66786	6.35672
RHAL1_00275	8.3462	8.19397	8.0351	7.19503	7.12495	7.59536	7.43848	7.44636	7.11279	8.01761	7.84829	8.16191	8.2346	8.57869	8.25691
RHAL1_00276	11.4215	11.2994	11.1647	9.04008	9.06694	9.57462	10.5439	10.8209	10.3286	11.1354	11.0025	11.369	11.8816	12.2353	11.8891
RHAL1_00277	6.04482	6.04268	5.98201	4.57669	4.48326	4.68756	5.38056	5.52466	5.59284	6.05968	6.17665	6.14599	6.44527	6.32479	6.34053
RHAL1_00278	7.6322	7.62371	7.69075	6.41028	6.52926	6.74968	7.03665	7.22316	6.95185	7.55416	7.53638	7.72724	7.84462	7.88136	7.8035
RHAL1_00279	12.9178	12.7992	12.6918	10.7556	10.7907	11.3046	11.5327	11.6896	11.236	12.6149	12.47	12.89	12.6907	13.0959	12.8489
RHAL1_00280	10.1853	10.1586	10.1017	7.86807	7.84493	8.41178	8.62116	8.81973	8.20082	9.98482	9.91025	10.3494	10.1214	10.5227	10.3567
RHAL1_00281	9.98534	9.95927	9.93735	7.70846	7.83574	8.2369	8.33238	8.57478	8.01214	9.82421	9.71594	10.2154	9.76874	10.2616	10.0895
RHAL1_00282	4.38345	4.46392	4.33434	4.58814	4.48516	4.60135	4.01756	3.98624	4.12042	4.29258	4.22581	4.21317	4.28785	4.05218	4.00563
RHAL1_00283	3.06138	2.90209	2.89507	2.17889	2.14059	2.63347	2.58347	2.43803	2.4642	2.92857	2.50854	3.01152	3.23562	3.23573	3.08878
RHAL1_00284	4.0441	4.06493	3.75326	3.71693	3.76729	4.07188	3.95326	3.59226	3.64199	4.14687	4.03523	4.02976	4.35585	4.41328	4.18857
RHAL1_00285	6.55872	6.53322	6.40698	6.79024	6.76829	6.81092	6.52378	6.57959	6.42368	6.41263	6.36843	6.53851	6.04984	6.09573	5.86244
RHAL1_00286	6.68456	6.66609	6.52651	5.38334	5.28577	5.80721	5.61235	5.86061	5.37675	6.1953	5.98631	6.45623	6.76984	7.11149	6.98135
RHAL1_00287	7.32454	7.29907	7.26056	6.95851	6.95539	7.00808	6.97861	7.02475	6.93112	7.12198	7.15269	7.28056	7.41358	7.50353	7.42458
RHAL1_00288	6.10269	6.13244	6.05803	5.8017	5.78496	5.94931	5.71332	5.69436	5.6536	5.87655	5.93216	6.00204	5.68986	5.69326	5.59716
RHAL1_00289	5.42442	5.15862	4.91976	4.77343	4.79758	5.1239	4.63039	4.43881	4.24375	5.15717	4.68972	4.99123	4.97021	4.89619	4.82639
RHAL1_00290	6.36363	6.18421	5.47525	5.83613	5.85283	6.32658	5.57112	5.46619	5.42316	6.16597	6.00354	5.84452	5.59786	5.75599	5.30393
RHAL1_00291	5.09875	4.98112	5.01918	5.05506	5.21819	5.08772	5.1439	5.17132	5.12331	4.86266	5.00595	4.98127	4.84435	4.89881	4.94409
RHAL1_00292	5.82232	5.77223	5.69822	5.59964	5.4966	5.86673	5.74078	5.66548	5.45222	5.49762	5.52214	5.70973	5.71277	5.73675	5.66047
RHAL1_00293	5.3616	5.43669	5.46462	5.26762	5.2961	5.37259	5.0801	5.20674	5.10228	5.136	5.19546	5.37303	5.24849	5.24503	5.18885
RHAL1_00294	3.8646	3.92839	3.85917	3.55906	3.45621	3.27195	3.38047	3.647	3.45555	3.98478	3.84002	3.98687	3.83869	3.86297	3.9523
RHAL1_00295	5.14262	4.9976	4.74617	5.48995	5.40913	5.60301	5.38637	5.5229	5.48071	5.19085	5.10003	5.12155	4.76876	4.95841	4.70268
RHAL1_00296	5.72273	5.77446	5.52328	6.06919	6.18204	6.28662	5.96812	5.95995	5.91251	5.59895	5.54771	5.56478	5.77358	5.73968	5.59546
RHAL1_00297	3.06385	2.89507	2.99772	3.21943	3.09438	3.10934	3.1126	3.32853	3.05186	3.07766	3.07327	2.88376	3.12834	3.1199	2.85125
RHAL1_00298	5.0335	4.92136	4.8979	5.75885	5.73587	5.62211	5.52447	5.42731	5.45669	4.93732	5.04239	4.96369	4.80044	4.74217	4.63395
RHAL1_00299	5.51471	5.48462	5.46156	5.38443	5.49376	5.52554	5.51919	5.48434	5.33575	5.26757	5.46206	5.44902	5.37485	5.31352	5.27952
RHAL1_00300	-2.13714	-2.10332	-1.81624	-1.91647	-1.84676	-1.41144	-1.46066	-1.01859	-1.02078	-2.0715	-2.5777	-3.02494	-2.68779	-3.00237	-3.07565
RHAL1_00301	5.98453	5.94442	5.90598	6.52818	6.54758	6.59717	6.37863	6.44951	6.42921	5.94197	5.82935	5.90829	5.86774	5.8302	5.73605
RHAL1_00302	8.99098	9.1618	9.20646	8.22829	8.22141	8.29405	8.36569	8.32542	8.29295	8.96123	9.13685	9.02338	8.84238	8.81156	8.92054
RHAL1_00303	3.15002	3.08177	3.04541	2.54682	2.63449	2.78368	2.58751	2.85746	3.04509	3.17512	3.08013	3.05725	2.86352	2.83639	3.02336
RHAL1_00304	5.67871	5.73407	5.67303	5.70858	5.76239	5.79086	5.72299	5.82687	5.65527	5.54917	5.49802	5.58382	5.71533	5.57022	5.51481
RHAL1_00305	5.91411	5.91754	5.84723	6.13768	6.26659	6.29885	6.25772	6.22035	6.13793	5.76095	5.71232	5.77168	5.9935	5.90025	5.74345
RHAL1_00306	2.88554	2.76511	2.71701	4.01582	4.07955	4.22579	4.02502	4.14529	3.97669	3.03626	2.81014	2.91808	2.83085	2.86244	2.59976
RHAL1_00307	1.04073	0.812419	1.14392	1.58052	1.4239	1.25426	1.2202	1.18015	1.25962	1.19474	1.051	1.24151	0.473908	0.716563	0.969925
RHAL1_00308	4.44346	4.37172	4.519	4.28222	4.17926	4.4252	4.28094	4.45608	4.17877	4.20956	4.3323	4.45892	4.16687	4.24028	4.1191
RHAL1_00309	4.19587	4.2459	4.26596	4.26686	4.26591	4.42073	4.3384	4.29402	4.24375	4.26649	4.33301	4.13115	4.17618	4.09859	4.19938
RHAL1_00310	7.03857	6.95918	6.89012	7.37907	7.42624	7.46541	7.28866	7.26977	7.21298	6.87552	6.75596	6.89924	6.78606	6.82669	6.7209
RHAL1_00311	6.82143	6.36142	6.17777	6.17898	6.03527	6.22965	6.34622	6.25882	5.95329	6.48705	6.10198	6.22324	6.90137	6.46388	6.36535
RHAL1_00312	5.59157	5.68575	5.79025	5.31491	5.39402	5.41701	5.41734	5.39121	5.22336	5.57958	5.76539	5.67657	5.6758	5.5603	5.69748
RHAL1_00313	8.16849	8.08346	7.96061	6.90018	6.95796	7.36986	7.26836	7.36494	6.88592	7.77316	7.68678	8.02433	8.01222	8.32247	8.09478
RHAL1_00314	4.6588	4.68956	4.61214	4.1622	4.30843	4.31396	4.07047	4.31039	4.01182	4.53741	4.45737	4.58176	4.41213	4.56179	4.58532
RHAL1_00315	8.55676	8.36329	8.0811	7.87744	7.85011	8.33261	7.5163	7.47614	7.29298	8.34625	8.14194	8.34073	8.33082	8.47599	8.16546
RHAL1_00316	6.63312	6.63554	6.51606	5.9366	6.11052	6.20842	5.88521	5.98226	5.75349	6.31596	6.19552	6.56291	6.62664	6.63423	6.50841
RHAL1_00317	5.30898	5.4721	5.50411	4.51902	4.48896	4.90946	4.43909	4.39086	4.11719	4.64825	4.91541	5.40967	5.29585	5.35502	5.57381
RHAL1_00318	5.6999	5.7026	5.66044	5.30685	5.38946	5.55438	5.35472	5.45641	5.23232	5.64585	5.54679	5.65794	5.76989	5.83322	5.62315
RHAL1_00319	7.94032	7.88789	7.83533	7.02656	7.06326	7.31765	6.72835	6.73423	6.57698	7.58415	7.56369	7.68426	7.52835	7.53035	7.50865
RHAL1_00320	3.48817	3.27254	3.20913	2.76769	2.8594	3.40004	3.34512	3.29328	3.10163	3.18407	3.17124	3.34999	3.7566	3.87688	3.64478
RHAL1_00321	1.89362	1.6258	1.47598	1.93164	2.17871	2.20503	2.5299	2.26963	2.11591	2.18169	1.97317	2.04533	1.71118	2.07513	1.80334
RHAL1_00322	5.25599	5.16008	5.18295	5.54682	5.67593	5.48386	5.88028	5.95214	6.03112	5.45436	5.5025	5.29381	5.13457	4.98977	5.18069
RHAL1_00323	3.17307	3.12239	2.99772	3.25579	3.22306	3.44913	3.29659	3.27671	3.44015	3.0991	3.12226	3.20356	3.22129	3.17984	3.10612
RHAL1_00324	5.42778	5.39004	5.28668	4.92035	5.08781	5.08631	4.87641	4.89831	4.92657	5.2254	5.09199	5.32906	5.29114	5.33965	5.19066
RHAL1_00325	4.72191	4.65189	4.41943	4.58909	4.2391	4.58447	4.88874	4.72697	4.61779	4.57361	4.55287	4.89311	5.11532	5.03915	4.83797
RHAL1_00326	3.71242	3.77119	3.9127	3.47725	3.48311	3.42925	3.5307	3.32317	3.44787	3.66027	3.81558	3.9529	4.00688	3.85109	3.85652
RHAL1_00327	4.17204	4.29293	4.2773	4.51703	4.68209	4.6403	4.85311	4.90821	4.93117	4.33336	4.31859	4.33835	4.37943	4.36778	4.38208
RHAL1_00328	3.06385	3.13833	3.16099	2.6081	2.66166	2.95414	2.67744	2.68821	2.64065	2.866	2.97738	3.00662	3.09925	3.28311	3.01522
RHAL1_00329	3.63651	3.51612	3.56691	3.34849	3.5735	3.6069	3.41725	3.1997	3.37689	3.63276	3.39393	3.68654	3.60754	3.74539	3.64082
RHAL1_00330	0.598373	0.388241	0.364839	0.0803953	0.162279	-0.30805	0.163061	0.243551	0.321422	0.321267	0.110554	0.450668	0.718009	0.869988	0.212488
RHAL1_00331	1.57848	1.90267	1.58103	2.20887	1.58157	2.14129	2.29317	1.92443	1.83912	1.53264	1.38029	1.94134	1.45972	1.81987	1.71066
RHAL1_00332	2.64955	2.61375	2.71701	1.81951	2.24756	2.26608	2.48296	2.50594	2.6892	2.51525	2.64657	2.68346	2.71288	2.75759	2.84208
RHAL1_00333	3.33716	3.53129	3.49555	3.01683	2.6982	3.07563	3.03188	3.06789	3.22051	3.13646	3.32345	3.37301	3.35694	3.61097	3.56064
RHAL1_00334	3.46967	3.60625	3.59783	2.7542	2.50922	2.59433	3.19699	3.08385	3.09836	3.32017	3.63298	3.54167	3.43509	3.44129	3.73051
RHAL1_00335	2.98528	2.80309	3.07169	2.59302	2.99107	2.56629	2.88862	3.03543	3.00032	2.96796	2.92883	3.02127	2.93552	3.0816	3.14205
RHAL1_00336	3.34936	3.39533	3.36435	3.70996	3.72606	3.67976	3.74479	3.75461	3.9588	3.44266	3.37871	3.34417	3.43042	3.48945	3.42752
RHAL1_00337	4.26616	4.17041	4.07636	4.80404	4.80674	4.73511	4.80968	4.95582	5.07264	4.21503	4.29816	4.11758	4.19005	4.1311	4.15657
RHAL1_00338	4.13378	4.33243	4.29799	3.42073	3.53912	3.65904	3.77345	3.5561	3.70988	4.2822	4.50845	4.21423	4.12321	4.05124	4.26774
RHAL1_00339	5.29591	5.24671	5.19679	4.44537	4.38988	4.35551	4.46237	4.615	4.58435	5.08017	5.15138	5.07727	5.11193	5.03582	5.15037
RHAL1_00340	4.15824	4.06909	4.18773	3.74278	3.94504	4.00033	3.62412	3.80555	3.77472	4.14114	4.02993	3.98064	3.92965	4.04651	4.07966
RHAL1_00341	4.51195	4.49752	4.58573	3.46073	3.59831	3.57106	3.83251	3.60337	3.74161	4.34637	4.51669	4.49958	4.20287	4.2714	4.34198
RHAL1_00342	3.99967	4.25415	4.41549	3.18213	2.98032	3.24441	3.31132	3.03214	3.08193	4.04986	4.16986	4.139	4.05717	3.89908	3.97764
RHAL1_00343	3.3534	3.62757	3.76074	3.3213	3.17201	3.09258	3.13485	3.13989	2.89136	3.56758	3.7035	3.4882	3.43509	3.4964	3.68508
RHAL1_00344	4.28955	4.48355	4.57588	3.04757	3.18611	3.33505	3.2842	3.31237	2.90637	3.93264	4.30549	4.10846	4.04501	3.91991	4.12195
RHAL1_00345	8.09255	8.09454	8.14953	7.42742	7.59627	7.56544	7.03904	6.9953	7.01316	7.89865	7.87828	7.76035	7.83928	7.80527	7.9249
RHAL1_00346	6.38279	6.47735	6.55669	5.9614	6.01764	6.10466	6.08274	6.20621	5.71298	6.28745	6.32201	6.49304	6.68752	6.62633	6.6893
RHAL1_00347	2.98006	2.91371	2.89053	2.07961	2.09149	2.33893	2.51301	2.35628	2.28626	2.60126	2.47512	2.50391	2.91563	3.08713	2.99882
RHAL1_00348	3.67899	3.82018	3.79389	3.43771	3.35789	3.57106	3.44424	3.40421	2.93959	3.69355	3.57106	3.94651	3.70346	3.66748	3.58421
RHAL1_00349	2.96165	3.15213	3.02694	3.23893	3.53728	3.21116	3.40586	3.51667	3.42199	2.98342	3.31185	3.02612	3.14742	2.66687	3.16245
RHAL1_00350	2.18423	2.37235	2.08033	2.38115	2.52039	2.05743	2.20125	2.46753	2.48435	2.24292	2.52371	2.30678	2.09598	2.20976	2.27128
RHAL1_00351	3.11712	3.38368	3.16476	2.92949	2.90275	2.8747	2.86552	3.19383	3.04509	3.06075	3.07842	3.31475	3.24981	3.15194	3.20062
RHAL1_00352	1.89916	1.86485	2.04404	2.3986	2.55703	2.33893	2.37958	2.14737	2.39137	2.0751	1.93964	2.30678	1.91637	1.66566	1.82211
RHAL1_00353	4.52635	4.51974	4.502	4.14162	4.1898	4.32356	4.11453	4.23664	4.19567	4.38181	4.53614	4.36539	4.50009	4.55182	4.36377
RHAL1_00354	6.96024	7.0703	7.01489	6.87176	6.81063	7.00005	6.93171	6.96955	6.91752	7.12023	7.17458	7.10618	7.17359	7.1425	7.01271
RHAL1_00355	5.20602	5.17658	5.20503	4.50901	4.50779	4.68849	4.11733	4.14681	4.08292	5.22648	5.23516	5.27458	4.19739	4.16552	4.34036
RHAL1_00356	3.9815	4.14796	4.21428	3.93442	3.91148	3.87038	3.63587	3.6577	3.62847	3.53997	3.75261	3.81539	3.81979	3.76048	3.8847
RHAL1_00357	5.609	5.50435	5.48356	5.47666	5.34354	5.66382	4.77112	4.77986	4.71052	4.97003	4.86718	5.05786	5.37809	5.26755	5.21128
RHAL1_00358	4.53438	4.68888	4.64212	4.21486	4.23459	4.2587	3.97038	4.09104	3.99084	4.25698	4.18902	4.32365	4.31341	4.23697	4.48507
RHAL1_00359	1.38672	1.57401	1.43298	1.50197	1.09569	1.24418	1.13444	0.802076	0.990499	1.17692	1.051	1.23315	1.13983	1.00865	1.12917
RHAL1_00360	3.26176	3.26893	3.26625	3.21943	3.22306	3.17182	2.94008	3.1059	2.96849	2.88807	3.1156	3.01884	3.11678	2.98411	3.12892
RHAL1_00361	3.22473	3.28154	3.37413	3.36412	3.22533	3.42925	3.09284	3.11525	2.97918	3.204	3.15996	3.1468	3.39734	3.27343	3.11185
RHAL1_00362	4.08842	4.03545	4.0863	4.42636	4.31272	4.46154	4.50784	4.73609	4.54532	3.87026	3.96751	3.91156	4.05918	4.11765	3.8079
RHAL1_00363	10.1307	10.1675	10.1927	11.202	11.2929	11.3662	11.7176	11.8043	11.645	10.2721	10.163	10.372	10.2882	10.4298	10.138
RHAL1_00364	4.69668	4.82311	4.83735	4.79748	4.72216	4.55929	5.22328	4.95842	4.7349	5.2895	5.32881	5.2206	4.51926	4.41328	4.3931
RHAL1_00365	4.12907	4.04182	4.29026	3.6674	3.52809	3.46874	3.94542	3.76058	3.48334	4.17407	4.51543	4.45353	3.1922	3.1181	3.56761
RHAL1_00366	4.83679	4.95099	4.97113	3.94929	3.95606	3.82377	4.22109	3.90233	3.92049	5.19694	5.44258	5.35628	4.42782	4.251	4.42952
RHAL1_00367	7.6408	7.72908	7.72958	6.6217	6.85083	6.70261	7.0244	7.18	7.12106	7.93505	8.00184	7.91378	7.42671	7.46197	7.38478
RHAL1_00368	8.44301	8.62344	8.63422	6.49206	6.81498	6.84258	7.39837	7.66848	7.20636	8.74008	8.84528	8.93138	8.28591	8.33464	8.37063
RHAL1_00369	6.33504	6.42857	6.46931	4.26329	4.33398	4.65083	5.45597	5.78404	5.19154	6.6489	6.8375	6.8697	6.40105	6.37392	6.6306
RHAL1_00370	8.48564	8.48307	8.40584	7.23913	7.38507	7.57791	7.79246	7.97454	7.82915	8.65877	8.63079	8.78645	8.43579	8.52137	8.40533
RHAL1_00371	7.46074	7.45374	7.36905	6.55006	6.67471	6.87275	6.92654	7.06571	6.97962	7.61084	7.50838	7.64451	7.20443	7.35583	7.27003
RHAL1_00372	11.2629	11.1514	11.0764	10.1401	10.2445	10.5064	10.8042	10.9261	10.7084	11.1763	11.041	11.2958	11.4554	11.599	11.3564
RHAL1_00373	10.334	10.3102	10.3192	8.80987	8.87961	9.31231	9.54434	9.65994	9.16174	10.1046	10.0307	10.3979	10.3859	10.4809	10.4339
RHAL1_00374	8.13938	8.02854	7.89371	7.27707	7.37279	7.55503	7.50086	7.42287	7.28079	7.94388	7.86996	7.91852	8.02136	8.08312	7.86859
RHAL1_00375	7.7979	7.80413	7.86142	7.51815	7.6427	7.57301	7.61991	7.60975	7.68995	7.96974	7.94846	7.77005	7.76156	7.76151	7.71257
RHAL1_00376	9.92377	9.85761	9.78119	8.8826	8.98839	9.26063	8.88088	8.93892	8.7743	9.79279	9.7038	9.94823	9.88192	9.92038	9.77056
RHAL1_00377	8.0637	8.03932	8.0753	7.26715	7.32619	7.45548	7.29978	7.40916	7.24101	8.22312	8.13126	8.22838	8.02452	7.96722	8.05354
RHAL1_00378	8.48362	8.5226	8.59609	6.82816	6.84102	7.28622	7.18816	7.35659	6.82945	8.40782	8.39954	8.66937	8.60713	8.59877	8.63005
RHAL1_00379	8.5923	8.62706	8.65308	7.51565	7.52974	7.76665	7.70662	7.84122	7.63214	8.50262	8.54687	8.58495	8.6476	8.59217	8.66817
RHAL1_00380	8.49881	8.62069	8.69037	7.70911	7.75713	8.04096	7.88697	7.98838	7.6871	8.43992	8.51808	8.70132	8.67015	8.58465	8.65342
RHAL1_00381	9.3335	9.26177	9.12858	7.37398	7.40467	7.75793	8.029	8.28595	7.8555	9.06829	8.93263	9.16738	9.67847	9.79578	9.52597
RHAL1_00382	9.81895	9.91552	9.94056	8.36494	8.50148	8.82727	8.83277	9.11361	8.79266	9.69548	9.73656	9.96663	10.1627	10.2008	10.1493
RHAL1_00383	9.48837	9.49984	9.54906	7.61766	7.60121	8.14611	8.03011	8.20471	7.60537	9.18627	9.16075	9.54921	9.3999	9.47728	9.47475
RHAL1_00384	9.46996	9.37588	9.20247	7.76705	7.8113	8.25662	7.92857	7.91322	7.53949	9.30253	9.16168	9.49711	9.19254	9.4885	9.21748
RHAL1_00385	6.74983	6.76049	6.63604	6.204	6.18116	6.55447	6.22924	6.18157	5.9415	6.65755	6.55146	6.74766	6.67081	6.7355	6.50479
RHAL1_00386	7.1063	7.11427	6.9943	6.93385	7.04113	7.31374	6.96334	6.90476	6.75131	7.02898	6.94363	7.11019	7.00996	6.97424	7.06869
RHAL1_00387	7.2821	7.22533	7.20458	7.67047	7.72771	7.65268	7.77619	7.74299	7.76368	7.37736	7.34587	7.3471	7.31432	7.43835	7.38112
RHAL1_00388	5.76809	5.68711	5.72362	6.0851	6.17115	6.06406	6.20611	6.26723	6.24699	5.90389	5.90876	5.8541	5.87003	5.91252	6.03657
RHAL1_00389	4.06889	4.21805	4.0873	3.76985	3.70826	3.84393	3.7998	3.81705	3.90188	4.0584	3.94328	3.80696	4.22549	4.18371	4.33138
RHAL1_00390	8.04913	8.02157	7.92793	9.17221	9.19533	9.07922	8.88227	8.82579	9.01829	8.34051	8.30943	8.14662	8.09044	8.19819	8.04782
RHAL1_00391	5.97833	6.07435	6.11793	6.30375	6.30963	6.15865	6.14471	6.1886	6.2172	6.05389	6.20613	5.99402	6.00922	6.01504	6.08935
RHAL1_00392	0.22761	0.44059	0.428782	0.1644	0.683446	0.328993	0.0268932	0.434897	0.449935	0.220497	0.526557	0.376658	0.280114	0.410041	0.139519
RHAL1_00393	-0.516405	-0.556226	-0.683986	-0.992451	-1.13582	-0.756733	-0.958494	-0.237728	-0.281565	-0.427266	-0.379103	-0.701538	-1.16437	-0.926579	-0.511463
RHAL1_00394	4.11366	4.16167	4.04099	3.58787	3.50765	3.91395	3.7699	3.80362	3.62394	3.50111	3.33065	3.66183	3.59509	4.0931	3.79251
RHAL1_00395	9.53794	9.59448	9.54061	8.88724	8.88078	9.02584	9.03351	9.12758	8.97533	9.42296	9.40711	9.47026	9.60962	9.59174	9.5344
RHAL1_00396	7.03228	7.04622	7.05444	6.70668	6.6956	6.87213	7.11273	7.18019	6.99922	6.97361	6.81674	7.08019	7.45244	7.46472	7.33734
RHAL1_00397	7.1412	7.31778	7.4119	6.72213	6.70624	6.77768	6.90849	6.95422	6.8623	7.00409	7.23063	7.42307	7.21135	7.12769	7.27419
RHAL1_00398	8.58893	8.55807	8.48048	10.548	10.6301	10.3597	10.4944	10.39	10.5357	9.07684	9.00472	8.97173	9.1873	9.32339	9.03856
RHAL1_00399	9.57099	9.54413	9.55313	9.76173	9.71989	10.0196	9.90984	9.73485	9.52872	9.36208	9.28491	9.69253	9.28676	9.52115	9.14925
RHAL1_00400	9.31351	9.28141	9.2688	7.90422	7.8514	8.23944	7.52172	7.31104	6.91312	8.88765	8.78063	9.28931	7.94021	8.17	7.86788
RHAL1_00401	10.619	10.5784	10.5243	9.09387	9.06971	9.52283	8.82418	8.77231	8.43673	10.304	10.1477	10.5941	9.62212	9.80144	9.53676
RHAL1_00402	9.35015	9.38882	9.55236	8.79523	8.883	8.86332	8.89241	9.0426	8.8927	9.29748	9.38796	9.42462	9.33042	9.42725	9.41219
RHAL1_00403	10.6733	10.5625	10.5546	12.3866	12.4962	12.2569	12.1624	12.0632	12.2309	10.9915	10.8552	10.7569	10.3634	10.665	10.26
RHAL1_00404	6.50113	6.57754	6.47954	7.20653	7.28666	7.20832	7.07168	7.02681	7.02051	6.52694	6.48876	6.3844	6.36219	6.35244	6.41353
RHAL1_00405	9.11378	9.20878	9.18701	8.03384	8.08068	8.31361	8.27474	8.4877	8.249	8.82114	8.83462	8.96732	9.24622	9.1272	9.14211
RHAL1_00406	8.95319	8.95265	8.91994	8.58274	8.68051	8.76546	8.8055	8.89521	8.8058	8.80971	8.86926	8.97255	8.56138	8.50867	8.5273
RHAL1_00407	8.77337	8.80708	8.88511	8.9028	8.92122	8.83127	9.02017	9.01071	9.04667	8.85961	8.90755	8.86243	8.62016	8.58998	8.67794
RHAL1_00408	6.77717	6.79436	6.79658	7.1214	7.21668	7.02234	7.22315	7.06229	7.14321	7.0176	7.0038	6.85835	6.67837	6.62411	6.6281
RHAL1_00409	8.15531	8.13928	8.01883	7.84479	7.67431	7.75826	7.53224	7.54449	7.64507	8.0251	8.09464	8.00887	7.38744	7.56819	7.78485
RHAL1_00410	8.2452	8.27808	8.41149	8.31878	8.3564	8.2295	8.66639	8.63783	8.67343	8.20696	8.16107	8.22746	8.26619	8.30966	8.2231
RHAL1_00411	9.7753	9.58568	9.67369	12.1274	12.2276	12.0955	12.6577	12.6217	12.6429	10.3266	10.2879	10.3861	9.81381	10.1962	9.86055
RHAL1_00412	10.4698	10.0071	9.73864	12.2208	12.248	12.1018	12.4634	12.3614	12.5086	10.9304	10.5304	10.3242	10.2702	10.696	9.73648
RHAL1_00413	7.57634	7.56145	7.66285	7.83331	7.8604	8.01933	7.73626	7.75625	7.5434	7.34705	7.32826	7.4903	7.21644	7.23275	7.18397
RHAL1_00414	7.39535	7.07806	6.90649	8.61634	8.77576	8.4442	8.75492	8.72749	8.87468	7.46589	7.18763	7.06966	7.00931	7.28436	6.81045
RHAL1_00415	8.04414	8.0754	8.01298	7.77594	7.76743	7.94884	7.85977	7.914	7.79376	7.86104	7.8977	8.00296	8.25557	8.31958	8.25054
RHAL1_00416	5.7809	5.83652	5.89781	5.91857	5.84618	5.95936	5.88644	5.99582	6.00128	5.87206	5.83214	5.814	5.82779	5.73587	5.87205
RHAL1_00417	3.13601	2.86186	2.5801	2.42438	2.28735	2.3901	2.9242	2.90854	2.71926	2.71676	2.58283	2.70176	2.93771	2.87529	2.55276
RHAL1_00418	5.81611	5.83102	5.87762	5.52414	5.49471	5.40801	5.69565	5.66601	5.66578	5.72577	5.85156	5.83833	5.73564	5.71428	5.73759
RHAL1_00419	3.90509	4.07117	4.04508	4.03965	4.01649	4.04456	4.16	3.97259	4.1491	3.9745	4.0855	3.87574	3.98265	3.92404	3.86446
RHAL1_00420	8.29543	8.43947	8.43722	8.15422	8.21275	8.11913	8.33883	8.40991	8.36621	8.56014	8.61259	8.52192	8.57637	8.54477	8.55926
RHAL1_00421	3.61647	3.68972	3.67632	3.71519	3.6501	3.69649	3.928	4.00648	3.98201	3.8909	3.93006	3.70178	4.05212	3.73249	3.99222
RHAL1_00422	6.10898	6.14087	6.29628	6.09551	6.13829	6.24173	6.13163	6.23401	6.02426	6.18809	6.10262	6.06642	6.06371	6.07243	6.10333
RHAL1_00423	5.6279	5.60634	5.76601	5.23278	5.43642	5.25454	5.26802	5.38864	5.39749	5.45436	5.4722	5.50002	5.4764	5.49726	5.64276
RHAL1_00424	6.97507	7.0474	7.14181	6.47905	6.49781	6.55728	6.36693	6.60249	6.45752	6.96585	7.036	7.04478	6.68328	6.81714	6.75809
RHAL1_00425	5.41913	5.46974	5.47146	5.14633	5.23468	5.32318	5.4247	5.41222	5.36186	5.48907	5.63963	5.71349	5.60926	5.51585	5.75876
RHAL1_00426	4.56955	4.41243	4.48857	5.23642	5.24369	5.1101	5.06061	4.98075	5.11526	4.7115	4.65168	4.77203	4.75701	4.73161	4.65635
RHAL1_00427	7.33339	7.22054	7.06605	8.72909	8.77333	8.51985	8.54108	8.43276	8.57197	7.58204	7.53638	7.27496	7.33994	7.33679	7.14279
RHAL1_00428	8.71016	8.66949	8.59691	8.50878	8.47535	8.53988	8.51142	8.4969	8.58675	8.54502	8.56106	8.5401	8.67308	8.68854	8.68585
RHAL1_00429	5.89205	5.92732	5.9012	5.85718	5.87875	5.71261	5.84148	5.89811	5.87723	5.81811	5.85481	5.75315	5.99271	5.88789	5.86867
RHAL1_00430	5.74174	5.81469	5.9689	5.34953	5.33196	5.24699	5.43986	5.56274	5.47128	5.86408	5.99291	5.8951	6.0178	5.89237	6.05578
RHAL1_00431	3.35542	3.64162	3.5411	2.65605	2.62417	2.48731	2.47426	2.64152	2.63615	2.87155	3.3801	3.31673	3.05549	2.7599	3.43973
RHAL1_00432	1.0705	1.22435	1.32957	1.24653	1.06549	0.966174	1.51138	1.57287	1.61071	1.07478	1.24651	1.36913	0.995709	1.02413	1.36509
RHAL1_00433	-1.61085	-1.31476	-0.657184	-0.232291	-0.661691	-0.840061	-0.481399	0.0228884	-1.02078	-0.511437	-0.814904	-0.608406	-0.609002	-1.37668	-0.712939
RHAL1_00434	6.49314	6.51063	6.16515	6.78485	6.76966	6.90069	6.41034	6.43185	6.42759	6.65353	6.55685	6.3108	6.29919	6.32147	6.18809
RHAL1_00435	1.77207	1.7606	1.51775	2.18895	1.9772	2.04588	1.83735	1.59976	1.93007	1.66636	1.528	1.47932	1.37162	1.41295	1.81276
RHAL1_00436	4.08357	3.91804	4.14839	4.01441	3.98188	3.94072	4.03837	3.99133	4.17102	4.29464	4.18823	4.10159	4.09794	4.18458	4.34361
RHAL1_00437	4.55821	4.59384	4.42492	4.27869	4.17101	4.0431	4.29459	4.29676	4.42538	4.64744	4.37334	4.34418	4.38828	4.4402	4.5949
RHAL1_00438	6.98194	7.15045	7.01045	6.95391	7.017	6.99255	6.93409	6.82818	6.95388	6.95853	7.06653	7.03218	7.08658	7.03062	7.12376
RHAL1_00439	6.90331	6.81635	6.88471	8.37303	8.43894	8.31459	7.89147	7.94819	7.9509	7.21972	7.19387	7.23232	7.32556	7.36554	7.14629
RHAL1_00440	5.93381	5.91031	5.94121	6.53115	6.69375	6.53419	6.2107	6.22216	6.25288	6.08707	5.99155	6.04209	5.99561	5.95324	5.9512
RHAL1_00441	6.24028	6.12671	6.29199	6.42046	6.5519	6.38737	6.19556	6.16816	6.32971	6.40977	6.35524	6.35748	6.20674	6.15358	6.17034
RHAL1_00442	5.78428	5.92359	6.02867	5.5797	5.54573	5.54261	5.82147	5.89856	5.7929	5.99696	6.11623	6.09238	5.98212	5.96906	6.1062
RHAL1_00443	11.6477	11.781	11.8303	10.9276	11.0935	11.262	11.323	11.5721	11.1704	11.3705	11.3561	11.7143	11.8653	12.0276	11.8149
RHAL1_00444	9.15391	9.06712	8.73298	7.97099	8.09865	8.30235	7.73944	7.74349	7.53437	8.96196	8.76203	8.91448	8.83018	8.96624	8.85646
RHAL1_00445	8.22542	8.01485	7.72641	9.29966	9.30085	9.38183	8.53756	8.37077	8.44173	8.31286	8.08541	8.0892	8.113	8.07722	7.86562
RHAL1_00446	6.51676	6.50699	6.51643	7.84876	7.81887	7.70873	7.51179	7.32016	7.36335	6.73037	6.62466	6.50068	6.58317	6.5309	6.45434
RHAL1_00447	3.9932	3.94548	4.32681	3.77654	3.66024	3.64379	3.87445	3.88239	3.8716	3.89499	3.92149	4.25818	3.92855	3.9516	4.18313
RHAL1_00448	8.77219	8.84209	8.76697	8.38703	8.43076	8.46157	8.37784	8.3834	8.33274	8.73937	8.74777	8.8465	8.76722	8.81494	8.72652
RHAL1_00449	6.77566	6.84228	6.84528	6.19841	6.25883	6.25183	6.41347	6.33048	6.37291	6.76638	6.82314	6.72528	6.80465	6.84341	6.85372
RHAL1_00450	6.51901	6.49872	6.51034	5.732	5.85834	5.86056	6.04725	5.98141	5.9766	6.50479	6.4481	6.52551	6.55434	6.5539	6.64072
RHAL1_00451	6.27319	6.32228	6.4592	5.32693	5.18229	5.39839	5.48928	5.55188	5.41728	6.34168	6.41442	6.58176	6.60005	6.35607	6.52677
RHAL1_00452	6.5226	6.61273	6.79279	5.93921	5.96374	6.05652	6.1536	6.34776	6.15099	6.60272	6.68732	6.67019	6.71175	6.66786	6.75382
RHAL1_00453	5.18179	5.29771	5.39869	4.3159	4.38785	4.50228	4.00553	4.06715	3.89249	4.83736	4.794	4.95099	4.78955	4.84593	4.88449
RHAL1_00454	3.51728	3.85314	3.68551	3.03368	3.19776	2.99978	3.39438	3.46398	3.4453	3.77131	4.01032	3.59975	3.46428	3.78906	3.80436
RHAL1_00455	9.20485	9.31967	9.21691	8.66694	8.65628	8.62433	9.08746	9.0991	9.17338	9.07609	9.07885	8.91513	9.08132	9.08074	9.09775
RHAL1_00456	5.00295	4.77167	4.51753	5.64009	5.69372	5.62454	5.49682	5.30124	5.37877	4.97326	4.87015	4.88379	4.98354	5.06743	4.84315
RHAL1_00457	4.81863	5.01496	4.80759	5.39044	5.31012	5.19169	5.30284	5.35221	5.50865	4.97777	4.98464	4.83142	5.17788	5.11967	5.0339
RHAL1_00458	4.72269	4.82618	4.91084	4.71108	4.71651	4.73331	4.92192	4.97905	4.93666	4.73071	4.94857	4.78425	4.75639	4.87074	5.008
RHAL1_00459	3.12423	2.79306	2.91976	2.80743	2.74658	2.7802	2.35609	2.35628	2.62258	2.93388	2.79979	2.58502	2.66338	2.48038	2.86263
RHAL1_00460	3.95648	4.18679	4.16257	3.67279	3.61578	3.84893	3.77345	3.97259	3.91121	3.9072	4.00942	3.9906	4.1395	4.07836	4.23921
RHAL1_00461	5.35304	5.48462	5.48807	4.49793	4.43782	4.47668	4.47769	4.43508	4.44607	4.74212	4.76929	5.31675	5.3793	5.31745	5.26158
RHAL1_00462	2.60956	2.33481	2.34845	2.3986	2.56424	2.47443	2.11432	2.09793	2.34804	2.57429	2.53373	2.36535	2.03992	1.91423	1.8815
RHAL1_00463	5.37558	5.71626	5.72585	5.61884	5.58927	5.84855	5.3559	4.90551	5.48134	5.75834	6.0586	6.11531	5.23696	5.18307	5.18975
RHAL1_00464	5.54992	5.62378	5.54111	5.69585	5.71089	5.58914	5.53497	5.68183	5.63626	5.44462	5.51457	5.52165	5.60719	5.62736	5.56722
RHAL1_00465	4.56868	4.65881	4.79551	4.40709	4.48516	4.27364	4.61365	4.67734	4.82061	4.6818	4.74631	4.59569	5.1056	4.81346	5.03993
RHAL1_00466	3.43003	3.61197	3.82986	3.30057	3.16491	3.07847	3.13485	3.60337	3.31354	3.43331	3.81147	4.06671	3.82336	3.53066	3.93946
RHAL1_00467	4.95122	4.77486	4.72659	5.26167	5.22047	5.3481	5.2317	5.23845	5.30209	4.63526	4.68523	4.97062	5.04383	5.0108	4.99151
RHAL1_00468	9.62015	9.12335	8.78799	10.9915	11.0963	10.9889	10.5151	10.5131	10.4806	9.76445	9.48275	9.28274	8.97288	9.18143	8.46823
RHAL1_00469	8.93582	9.00071	8.76577	9.48122	9.47421	9.46097	8.81058	8.63295	8.62405	8.65581	8.5974	8.65379	8.36412	8.23683	7.99761
RHAL1_00470	6.45908	6.77028	6.93264	6.29533	6.19081	6.20291	6.3963	6.55003	6.27039	6.68657	6.9136	6.97815	6.86625	6.68058	6.97284
RHAL1_00471	5.48416	5.62342	5.65041	5.15598	5.07776	5.12734	4.83454	4.90551	4.85293	5.68931	5.72495	5.5961	5.51069	5.51208	5.58519
RHAL1_00472	7.49338	7.52185	7.59444	6.96987	6.9913	7.07447	6.76426	6.91661	6.74584	7.52453	7.57207	7.63908	7.59178	7.54626	7.49939
RHAL1_00473	4.02523	4.13412	3.62265	4.18752	3.88435	3.99883	4.10329	3.63622	3.93154	3.88816	3.98314	3.80131	3.99113	3.70396	3.97135
RHAL1_00474	7.65806	7.68983	7.69758	7.13545	7.25174	7.26051	7.25079	7.3823	7.31301	7.68284	7.62973	7.72854	7.79989	7.79727	7.64044
RHAL1_00475	5.96452	5.88308	5.80779	5.59822	5.67551	5.86138	5.78982	5.84571	5.8214	5.8679	5.81478	5.88479	6.06546	5.99309	5.94533
RHAL1_00476	3.09315	3.29048	3.21095	3.31442	3.28114	3.13956	3.7466	3.82657	3.85815	3.42012	3.42792	3.09004	3.44899	3.35063	3.59516
RHAL1_00477	4.28955	4.47416	4.608	4.08212	4.05414	3.70202	4.43011	4.45731	4.33949	4.61058	4.70033	4.53574	4.6004	4.52828	4.78213
RHAL1_00478	5.48047	5.85503	6.19626	4.65319	4.46987	4.46913	4.87806	5.19943	4.75162	5.52428	5.78125	5.89377	5.68105	5.55199	5.98283
RHAL1_00479	6.00908	6.15783	6.43994	5.20639	5.14968	5.1592	5.28802	5.49214	5.49195	6.01274	6.09988	6.20197	6.12946	6.03808	6.33992
RHAL1_00480	8.72661	8.81454	8.85105	8.01946	8.03336	8.17674	8.19772	8.34823	8.18542	8.65887	8.65126	8.86073	9.14017	9.13666	9.08578
RHAL1_00481	4.28532	4.09382	4.13312	5.32977	5.44768	5.36622	5.22847	5.16083	5.12009	4.20517	4.08805	4.09583	4.13282	4.39926	4.04312
RHAL1_00482	7.8462	7.68331	7.55326	10.7877	10.821	10.6472	9.9435	9.4949	9.64482	8.8219	8.73516	8.8193	8.09469	8.3134	7.893
RHAL1_00483	9.98034	9.67004	8.83823	11.4792	11.5381	11.7599	10.8459	10.3412	10.4729	10.3978	10.1342	10.3241	9.54222	9.76789	9.2149
RHAL1_00484	6.57676	6.53134	6.42002	8.99423	9.05346	8.92707	9.2717	9.35283	9.3332	6.99903	6.90855	6.84932	6.87729	7.01534	6.74678
RHAL1_00485	7.41735	7.48309	7.43699	9.72081	9.81356	9.6968	9.94802	10.1427	10.115	7.7182	7.57579	7.783	8.51053	8.6093	8.27433
RHAL1_00486	3.20697	3.34472	3.41574	5.15919	5.35242	4.94334	5.43258	5.43977	5.67786	3.69668	3.48844	3.44177	3.83399	3.84566	3.90245
RHAL1_00487	4.17432	4.18487	4.18218	4.21855	4.27143	4.24739	4.50784	4.36235	4.46267	4.24847	4.26695	4.02855	4.33353	4.34486	4.42031
RHAL1_00488	4.01888	3.7519	4.0235	3.64382	3.51511	3.47737	3.72109	3.88421	3.729	3.98734	4.05189	4.05608	4.14425	3.9915	4.27798
RHAL1_00489	5.47538	5.48072	5.45735	5.94665	5.7865	5.78392	5.48387	5.32628	5.51601	5.33892	5.36048	5.3606	5.27258	5.23634	5.27952
RHAL1_00490	7.27173	7.11704	6.78776	9.23233	9.14654	8.99584	8.83829	8.64994	9.00669	7.46359	7.4511	7.32575	7.61372	7.62764	7.43824
RHAL1_00491	4.75589	4.70167	4.7048	5.11369	5.04137	4.91106	4.61958	4.58504	4.7391	4.78392	4.84571	4.71761	4.81364	4.68127	4.91705
RHAL1_00492	8.53613	8.24712	7.77257	9.3398	9.34963	9.44895	8.80837	8.69869	8.84899	8.64511	8.36461	8.16741	8.25596	8.37087	7.93868
RHAL1_00493	8.40628	8.0868	7.58711	9.69475	9.77278	9.68512	9.41406	9.21895	9.50052	8.68047	8.43633	8.5558	8.29203	8.50061	7.98256
RHAL1_00494	7.1814	7.16499	7.11486	7.36221	7.37112	7.43347	7.45516	7.43412	7.30755	7.33455	7.36275	7.42192	7.27865	7.35994	7.26038
RHAL1_00495	10.0753	9.93483	9.89445	11.1012	11.1186	11.1893	10.8373	10.7867	10.8601	10.1629	10.0347	10.1646	9.82406	9.91897	9.68486
RHAL1_00496	6.27478	6.16999	6.13456	7.21193	7.17339	7.36768	7.00961	6.91773	6.98625	6.35685	6.23618	6.34176	6.02993	6.07592	5.83237
RHAL1_00497	2.22009	2.45102	2.56025	2.84927	2.72742	2.78368	2.81473	2.85001	2.80987	2.42755	2.53373	2.32263	2.37054	2.14755	2.65578
RHAL1_00498	0.117848	-0.277241	0.123423	0.601129	0.656689	-0.498	0.841535	0.173681	0.548923	0.254875	-0.0153283	0.164327	-0.440031	-0.0919402	0.183742
RHAL1_00499	2.10973	2.12689	2.44747	2.65967	2.70474	2.71236	3.08429	3.13683	3.06864	2.12241	2.68306	2.52804	2.27316	2.4348	2.37346
RHAL1_00501	6.05571	5.97857	5.90204	4.80813	4.63404	5.04191	4.84891	5.28407	4.73174	5.74932	5.62652	5.93497	6.29192	6.61759	6.33809
RHAL1_00502	4.12435	3.92035	3.79753	5.58637	5.51952	5.54723	6.07269	6.08059	6.03625	4.38763	3.97581	4.1579	4.32183	4.11494	3.90575
RHAL1_00503	3.11235	3.2267	3.2957	3.72905	3.81949	3.6361	4.00099	4.15891	4.25111	3.39336	3.31476	3.19066	3.27432	3.28472	3.35524
RHAL1_00504	5.28008	5.36317	5.26144	5.07011	5.12366	5.27511	5.55006	5.65964	5.53666	5.20466	5.07793	5.24732	5.63786	5.6534	5.51733
RHAL1_00505	3.29576	3.39698	3.38061	3.149	3.11418	3.50718	3.67816	3.75262	3.67961	3.05832	3.10891	3.30081	3.60202	3.55482	3.63818
RHAL1_00506	6.24654	6.20399	5.9852	5.61371	5.4819	5.94349	5.95371	5.9954	5.72308	5.90321	5.87466	6.16398	6.23466	6.4185	6.22272
RHAL1_00507	6.70803	6.67551	6.61386	5.95552	5.95793	6.3432	6.22178	6.21782	6.05616	6.48953	6.38306	6.77564	6.67443	6.86101	6.79093
RHAL1_00508	6.45109	6.40138	6.33434	5.90719	5.94244	6.18293	6.12782	6.19118	5.90225	6.2265	6.21725	6.35459	6.42235	6.37562	6.32293
RHAL1_00509	4.25755	4.33243	4.43897	4.20993	4.15796	4.10428	4.06758	4.02148	3.81902	4.06568	4.23428	4.18309	4.0999	4.01589	4.13608
RHAL1_00510	6.69375	6.64027	6.53034	7.74856	7.70391	7.6115	7.71703	7.75213	7.80419	6.67551	6.58995	6.79211	6.73905	6.68849	6.46259
RHAL1_00511	4.11486	4.24222	4.27903	3.9224	4.04256	4.20775	3.96728	4.01816	3.88493	4.31107	4.26168	4.39381	4.30494	4.0765	4.12005
RHAL1_00512	3.06877	2.93895	2.80638	2.68833	2.7145	2.80441	2.91779	2.97851	2.78977	2.72291	2.78937	2.68039	2.89997	2.74598	2.91822
RHAL1_00513	1.18378	1.20935	1.54108	1.75323	1.88799	1.9561	1.64918	1.13183	1.27127	1.28068	1.13241	1.73765	1.14743	1.48739	1.05968
RHAL1_00514	1.10926	1.09967	1.83811	1.75323	1.75556	1.57692	1.91656	1.89578	2.0633	1.42353	1.74198	1.1556	1.3781	1.47618	1.32616
RHAL1_00515	2.79632	3.01644	2.89733	2.9592	2.74974	2.8747	2.99586	2.85746	3.01078	3.08961	2.87663	3.03336	3.136	2.83858	3.05545
RHAL1_00516	5.91171	5.88071	5.92772	5.41316	5.60859	5.539	5.4247	5.38414	5.3134	5.71385	5.77677	5.75205	5.59265	5.55698	5.53983
RHAL1_00517	4.86537	4.88522	5.11558	4.53785	4.83312	4.43187	4.58867	4.68678	4.8855	4.77358	5.03447	4.84863	4.40343	4.32079	4.51133
RHAL1_00518	3.8127	3.96124	4.06332	3.74107	3.8611	3.52602	4.14089	3.92731	4.25258	3.8094	3.81456	3.93108	3.35694	3.5401	3.48314
RHAL1_00519	4.24347	4.19729	4.26421	3.94187	3.98054	3.44033	4.25196	4.33194	4.52601	4.22373	4.20949	4.06317	3.94499	3.78225	4.47916
RHAL1_00520	6.17126	6.1109	6.25388	5.94813	5.99278	5.55336	6.21037	6.17451	6.39137	6.26496	6.29758	6.04627	5.87605	5.89395	6.08959
RHAL1_00521	10.2775	10.3331	10.4759	9.13853	9.2687	9.17452	9.07699	9.20715	9.19966	10.1397	10.2214	10.1589	9.89973	9.83067	10.0047
RHAL1_00522	4.35451	4.53487	4.43741	4.28222	4.20834	4.03582	4.76935	4.95842	4.86931	4.54177	4.76929	4.53319	4.57315	4.59455	4.80885
RHAL1_00523	7.87917	7.78836	7.71443	9.16757	9.21874	9.06645	8.86235	8.77188	9.02706	8.15848	8.16591	8.02304	8.02317	8.0826	7.98595
RHAL1_00524	9.93717	10.0898	10.2907	8.90337	8.96294	9.04212	9.16093	9.37627	9.18482	9.74217	9.91522	9.96118	10.0617	9.99298	10.1351
RHAL1_00525	3.6628	3.6693	3.84518	3.54346	3.52624	3.50084	3.68572	3.7566	3.7013	3.649	3.72334	3.71084	3.67219	3.47686	3.94054
RHAL1_00526	6.2525	6.2726	6.19855	5.79471	5.77411	5.71124	5.63155	5.69071	5.80997	6.12764	6.1884	5.99803	6.18798	5.9608	6.08474
RHAL1_00527	4.50652	4.3071	4.0131	4.99896	5.03359	5.31958	4.86564	4.67524	4.62121	4.42396	4.2692	4.34516	4.08514	4.23281	3.85196
RHAL1_00528	5.62121	5.85894	6.21225	5.12814	4.89952	5.03681	4.67568	4.48281	4.09443	5.14576	5.46632	5.60787	5.1954	5.04533	5.54479
RHAL1_00529	7.59449	7.5229	7.58956	8.09708	8.11916	8.11577	8.3777	8.46	8.32621	7.54062	7.64245	7.66952	7.41712	7.37924	7.35909
RHAL1_00530	7.06099	7.09398	7.20435	7.30567	7.30804	7.32916	7.45764	7.55584	7.39878	6.98597	7.02327	7.07873	6.99319	6.85576	6.9863
RHAL1_00531	7.03999	7.16632	7.23586	6.50319	6.63778	6.42884	6.88918	6.95725	6.96221	7.0603	7.15948	7.07054	7.41446	7.38833	7.43109
RHAL1_00532	10.4232	9.84188	9.43315	12.2223	12.3571	12.1135	11.7997	11.6247	11.9272	10.4464	10.2069	10.0327	9.93166	10.2619	9.54949
RHAL1_00533	5.79435	5.7026	5.84723	9.18343	9.30338	9.0118	8.66346	8.5193	8.76443	6.37601	6.39908	6.41454	5.63483	5.86579	5.82046
RHAL1_00534	3.54758	3.76479	3.63761	6.71192	6.76673	6.33224	6.51718	6.43372	6.60024	4.32934	4.43012	4.13452	3.82691	3.79132	3.9745
RHAL1_00535	2.32672	2.20841	2.45055	3.80462	3.86257	3.41134	4.17887	4.16493	4.07297	2.47571	2.50089	2.45079	2.63393	2.66441	2.6894
RHAL1_00536	2.46762	2.2748	2.6622	3.18967	3.25462	2.92604	3.56798	3.42942	3.64199	2.77418	2.65118	2.38436	2.74329	2.67425	2.78581
RHAL1_00537	2.31018	2.03624	1.89807	4.8187	4.82036	4.45609	5.25029	5.23488	5.55702	2.8294	2.72958	2.61751	2.79501	3.02505	2.96543
RHAL1_00538	2.28077	2.08228	2.18031	4.55058	4.58521	3.87692	4.70851	4.57942	5.17769	2.62774	2.32159	2.22478	1.76651	1.89752	2.16866
RHAL1_00539	5.99815	6.13741	6.4263	5.06943	5.09218	5.01029	5.19245	5.37509	5.12732	5.95673	6.22945	6.23009	5.89902	5.71547	6.27071
RHAL1_00540	5.19649	5.18235	5.31698	4.40924	4.41405	4.31516	4.36453	4.55214	4.44479	5.2167	5.30888	5.11929	4.93716	4.7848	5.19336
RHAL1_00541	4.7467	4.83782	4.92032	3.94187	4.06563	3.71668	4.43573	4.48401	4.4512	4.52953	4.71141	4.5459	4.77307	4.73279	5.01974
RHAL1_00542	6.96322	7.22171	7.51096	6.21081	6.30829	6.40586	6.54133	6.84514	6.47115	6.90525	7.17848	7.23009	7.29006	7.26567	7.43985
RHAL1_00543	3.88986	3.94548	4.02246	3.40786	3.5735	3.25197	3.73754	3.84542	4.0066	3.73219	3.91575	3.77994	4.21648	4.26409	4.39624
RHAL1_00544	5.79063	5.79597	5.7814	5.48894	5.50177	5.51981	6.00898	6.2142	6.16276	5.56467	5.54431	5.54295	6.13401	6.33626	6.16965
RHAL1_00545	4.31671	4.02477	3.99103	4.19752	4.27583	4.11538	4.04131	4.20342	4.11235	3.92999	3.85809	3.83349	4.1983	4.2819	4.18132
RHAL1_00546	5.40994	5.44072	5.27542	5.65559	5.75137	5.60498	5.112	5.0061	5.07347	5.48001	5.4929	5.35531	4.6534	4.69281	4.78931
RHAL1_00547	3.99967	4.02905	4.03176	4.41569	4.3445	4.18158	4.56223	4.62703	4.51258	3.74585	3.81353	3.71084	4.10381	4.08575	4.06594
RHAL1_00548	4.55295	4.46629	4.3876	5.06602	5.14668	4.96499	5.40136	5.50108	5.3134	4.27384	4.13736	4.07258	4.71544	4.6922	4.46579
RHAL1_00549	4.89895	4.81383	4.90972	5.34673	5.47378	5.42707	5.80768	5.87902	5.92224	4.41544	4.46131	4.46518	4.80525	4.71502	4.80709
RHAL1_00550	6.29173	6.30892	6.21293	5.85323	6.01862	6.05436	6.28036	6.14894	6.40696	5.57661	5.59635	5.55181	6.05515	6.12203	5.76605
RHAL1_00551	6.26918	6.12871	6.04814	5.86073	5.82306	5.76422	6.11178	6.07021	6.22396	6.01931	5.89716	5.86429	6.0918	6.01383	6.04058
RHAL1_00552	4.69429	4.76655	4.787	4.29275	4.3445	4.2562	4.62352	4.86914	4.80066	4.73681	4.55287	4.52807	4.48742	4.54848	4.49314
RHAL1_00553	3.31661	3.46491	3.34625	3.35967	3.36204	3.51558	3.45975	3.62753	3.50076	3.61467	3.66069	3.59486	4.4356	4.31294	4.11244
RHAL1_00554	1.76602	2.13486	1.83811	2.65242	2.85647	2.38552	2.81817	2.43305	2.75702	2.67928	2.49578	2.52804	3.31031	3.01734	3.2042
RHAL1_00555	5.67185	5.61206	5.7626	5.34953	5.40008	5.31237	5.57316	5.74693	5.53183	5.58212	5.63963	5.75534	5.70313	5.61432	5.78501
RHAL1_00556	5.24352	5.29638	4.97542	4.63398	4.6696	4.85669	4.74875	4.42509	4.85002	4.99185	5.10718	4.86699	5.25069	5.2549	5.3402
RHAL1_00557	5.79954	5.76968	5.61133	5.53946	5.52507	5.54569	5.44932	5.63385	5.4994	5.71655	5.4459	5.46786	5.68301	5.77412	5.55745
RHAL1_00558	6.01547	5.91927	5.67995	6.58501	6.7042	6.698	6.57834	6.58072	6.85409	5.93337	5.81888	5.69762	6.00086	6.04639	5.60971
RHAL1_00559	5.00616	4.9459	4.81718	4.98531	5.00537	4.95421	5.09932	4.94362	5.30067	4.69282	4.75061	4.56519	4.89263	4.99665	4.77793
RHAL1_00560	2.8228	2.86186	2.57446	3.23651	3.3703	3.13138	3.60033	3.54461	3.82298	2.28511	2.53872	2.38436	2.63393	2.6269	2.79296
RHAL1_00561	6.95858	6.7314	6.68824	8.80242	8.83868	8.7584	8.70152	8.61769	8.65584	6.99395	6.86951	6.84727	7.15344	7.28586	7.10352
RHAL1_00562	7.41639	7.39619	7.38051	9.37944	9.39258	9.33634	9.35044	9.38905	9.44288	7.66637	7.57875	7.54496	8.11651	8.24247	8.01263
RHAL1_00563	4.6887	4.65536	4.74303	6.42712	6.35194	6.20095	6.11073	6.07101	6.15845	4.76392	4.71306	4.76335	5.12257	5.23093	5.1003
RHAL1_00564	5.86116	5.75909	5.72553	7.19174	7.23841	7.14878	7.13946	7.16601	7.18459	5.8578	5.77202	5.81295	6.39568	6.50598	6.30469
RHAL1_00565	3.71399	3.94434	3.99526	4.79006	4.73261	4.60036	4.70851	4.86082	4.90898	3.51004	3.77602	3.81118	4.04908	4.06813	4.08841
RHAL1_00566	4.35451	4.59384	4.84849	3.87176	3.81496	3.95779	4.22498	4.37018	4.36553	3.56073	4.03699	3.91156	4.34927	4.20593	4.32645
RHAL1_00567	6.10239	6.07383	5.63152	6.04342	6.18614	6.20518	6.14677	6.18528	6.46038	6.0444	5.85705	5.69914	5.97733	6.11618	5.6043
RHAL1_00568	5.66048	5.52382	5.18943	5.70902	5.82155	5.67465	6.06184	5.95388	6.31607	5.49762	5.28979	5.17929	5.39773	5.51277	5.21705
RHAL1_00569	4.02396	4.07013	4.20244	4.43272	4.46795	4.32834	4.83793	4.73508	5.17846	3.87026	3.71346	3.64301	3.99955	3.83034	3.94268
RHAL1_00570	5.90036	5.82887	5.85365	5.77439	5.8447	5.81362	6.28223	6.28149	6.2722	5.23296	5.32376	5.41984	5.77358	5.62894	5.56129
RHAL1_00571	2.44885	2.29981	2.41626	2.81395	2.74658	2.85165	3.60632	3.30966	3.37419	2.03115	2.02027	1.88373	2.13091	2.30782	2.21557
RHAL1_00572	3.12186	3.33783	3.30084	3.91484	3.92416	3.84393	4.21848	4.05749	4.08457	2.83509	2.89424	3.0237	3.03105	3.27505	3.0415
RHAL1_00573	4.50015	4.52808	4.42021	4.74983	4.51526	4.73691	5.04233	4.99179	4.96741	4.3886	4.28264	4.01276	4.64202	4.60036	4.40327
RHAL1_00574	6.96932	7.02601	7.12659	7.86268	7.86817	7.68016	7.90215	7.79821	7.70143	6.73304	6.71277	6.70198	7.1275	7.1415	6.98812
RHAL1_00575	7.35119	7.28202	7.23943	8.24149	8.35139	8.19402	8.76655	8.69778	8.50435	7.04687	7.07942	7.00864	7.3221	7.36981	7.23565
RHAL1_00576	5.34647	5.26361	5.33002	6.36717	6.46156	6.21295	7.19529	6.98003	7.31811	5.10512	5.05506	4.70784	5.22937	5.2833	5.26115
RHAL1_00577	4.71092	4.49365	4.44052	4.90974	5.05808	4.7907	5.71054	5.38026	5.9614	3.97063	3.91575	3.58832	3.84338	4.00716	4.05309
RHAL1_00578	9.33062	8.78606	8.29526	7.98306	8.14684	8.18162	8.56112	8.27261	8.9979	8.6488	8.2115	7.95036	8.62647	8.77209	8.10506
RHAL1_00579	4.4186	4.41488	4.52193	4.62475	4.73661	4.5542	4.86647	4.8947	4.86162	4.40591	4.5405	4.35386	4.68508	4.60873	4.65045
RHAL1_00580	8.09527	8.21426	8.28607	6.76733	6.80683	6.79505	6.48045	6.54629	6.46578	7.9534	8.06547	7.91509	7.34387	7.2198	7.55884
RHAL1_00581	6.73403	6.66643	6.89409	6.34681	6.4683	6.2081	6.40577	6.38431	6.40663	6.55005	6.59893	6.44767	6.25084	6.21533	6.4199
RHAL1_00582	8.57153	8.6473	8.49077	8.37606	8.38889	8.423	8.60188	8.50114	8.64783	8.58595	8.56466	8.52235	8.64981	8.72945	8.50709
RHAL1_00583	5.45765	5.49239	5.17831	4.33302	4.50686	4.52847	4.59169	4.65615	4.46901	4.78097	4.81624	4.9681	5.20454	5.18951	5.12555
RHAL1_00584	5.90415	6.05925	6.1981	5.84967	5.89422	5.78392	6.11773	6.13714	6.00128	6.13342	6.17044	6.17412	6.16406	6.12383	6.32889
RHAL1_00585	3.57899	3.46491	3.65376	2.87444	2.95034	3.07847	2.97442	3.20555	2.92123	3.34232	3.65266	3.5212	3.39095	3.33675	3.56064
RHAL1_00586	3.09556	2.74703	2.84439	3.56873	3.84045	3.46874	4.01756	3.7685	4.04272	2.58784	2.83467	2.72282	2.94645	2.96018	2.97385
RHAL1_00587	1.95874	1.971	2.52558	1.126	1.63737	1.53619	1.73909	1.77514	1.65583	1.96	2.10339	2.62392	1.95586	1.7378	2.49544
RHAL1_00588	3.59444	3.84102	3.84048	3.15928	3.02023	3.07563	3.76455	3.80169	3.64647	3.74585	3.92816	3.99679	4.15183	3.96969	4.16945
RHAL1_00589	4.89202	4.9639	4.95873	3.47725	3.17201	3.1665	3.60033	3.50723	3.85815	4.57105	4.73114	4.36825	4.87099	4.80789	5.05389
RHAL1_00590	8.0182	8.02827	8.15225	6.37187	6.16286	6.36225	6.14745	6.31805	6.49183	7.58034	7.59275	7.43611	7.77572	7.75167	7.81643
RHAL1_00591	7.87188	7.92705	8.01004	6.49713	6.28882	6.35056	6.39544	6.49975	6.59504	7.57748	7.63984	7.29004	7.84404	7.73539	7.88444
RHAL1_00592	12.3991	11.9714	11.6024	13.5545	13.6506	13.7445	13.0164	12.9386	13.1222	12.1985	11.9269	12.0142	12.0764	12.2669	11.5144
RHAL1_00593	6.35509	6.56893	6.73183	5.25151	5.23581	5.1752	4.46457	4.43259	4.44736	5.79749	5.88815	5.81435	4.56679	4.28992	4.53429
RHAL1_00594	9.64076	9.85849	10.1082	9.06458	8.89234	9.0403	7.99157	7.95688	7.59744	9.58943	9.62609	9.89721	8.33192	8.31625	8.24332
RHAL1_00595	7.20871	7.18694	7.1984	5.84172	5.762	5.81617	3.72659	3.68307	3.63975	6.45322	6.52893	6.29858	4.238	3.84675	4.08841
RHAL1_00596	0.584685	0.870817	1.01654	-0.0319947	0.573307	-1.17668	-1.6762	-1.89048	-1.65189	0.304954	0.880823	-0.0233279	-1.45525	-1.91161	-1.30633
RHAL1_00597	6.13034	6.2073	6.21338	5.71077	5.63024	5.63903	4.37041	4.17837	4.5187	5.64301	5.5588	5.45533	4.31087	4.20508	3.94375
RHAL1_00598	3.31661	3.4853	3.50892	3.10981	3.1482	2.88446	2.35135	2.34043	2.49928	2.95756	3.19985	2.74652	2.82849	2.54078	2.72725
RHAL1_00599	3.16849	3.06935	3.63626	2.84292	3.04365	2.52109	2.18001	2.40791	2.08325	2.76228	3.21706	2.66803	2.0027	2.1651	2.44485
RHAL1_00600	5.66333	5.65492	5.69498	4.95688	4.941	5.10175	4.16542	4.19021	3.98378	4.93069	5.07751	5.10331	3.92634	3.85542	3.8126
RHAL1_00601	5.19592	5.38962	5.53567	3.71519	3.77198	3.76858	2.71115	3.03214	3.0417	4.51719	4.66485	4.59894	3.31875	3.01347	3.24825
RHAL1_00602	7.73549	7.81416	7.8527	6.58215	6.48337	6.71862	6.07736	6.13484	5.89098	7.08797	7.07352	7.12651	6.41961	6.24925	6.21786
RHAL1_00603	6.92163	7.23045	7.44426	6.59024	6.63285	6.6256	6.29093	6.30108	6.26603	6.49651	6.67293	6.92916	5.74287	5.7609	5.80609
RHAL1_00604	6.65293	6.69685	6.86751	6.06919	6.12157	6.03548	5.46588	5.44348	5.51601	6.25994	6.28558	6.34176	5.06855	5.09057	5.05489
RHAL1_00605	4.91749	5.10742	5.38948	4.09422	4.17926	4.0987	2.97442	2.835	2.92492	4.6547	4.69643	4.59569	3.18113	3.03272	3.44124
RHAL1_00606	4.78387	4.72824	4.78944	3.60488	3.63989	3.77734	2.43892	2.23574	2.08325	4.32023	4.16906	4.28977	2.84728	2.7964	2.83516
RHAL1_00607	6.2665	6.37997	6.33497	4.45479	4.45733	4.56537	2.10308	1.99365	2.08984	5.41547	5.5152	5.32563	3.03105	2.86459	3.20777
RHAL1_00608	5.11729	5.1905	5.03159	3.97714	3.74206	4.28475	3.9517	3.78422	3.63073	4.51808	4.47112	4.63669	4.90949	4.65666	4.81531
RHAL1_00609	4.90996	5.18139	5.65744	4.26923	4.1991	4.31756	4.17081	4.62485	3.55654	4.62626	4.77247	5.06789	4.9388	4.7648	5.33368
RHAL1_00610	4.0993	3.84588	3.84869	3.73077	3.60358	3.89153	3.75201	3.19383	3.3903	3.61136	3.68675	3.82377	3.93515	3.77198	3.72678
RHAL1_00611	3.4622	3.40194	3.35286	2.43288	1.88799	2.23079	2.19597	2.14737	2.20966	2.97571	2.71864	3.07608	2.98301	3.09081	3.13644
RHAL1_00612	2.95102	3.11234	3.38706	2.04679	2.22497	1.88003	2.48729	2.48205	2.6892	2.70437	2.62564	2.78422	2.96162	2.79865	3.08295
RHAL1_00613	6.09184	6.00406	5.89781	5.18267	5.14608	5.36912	5.47026	5.6164	5.40147	5.86094	5.78046	6.0382	6.12128	6.20624	6.0148
RHAL1_00614	4.23363	4.3071	4.04406	3.97714	4.00328	3.99132	4.028	3.91309	4.0478	4.00764	4.05971	3.99679	4.00897	4.07093	4.06002
RHAL1_00615	6.82888	6.9465	7.15037	5.69143	5.6311	5.61626	5.71008	5.95649	5.59284	6.82744	6.85359	6.98953	6.70098	6.63108	6.69361
RHAL1_00616	4.56955	4.48433	4.63061	3.56873	3.45232	3.10656	3.43081	3.36557	3.43757	4.33738	4.34017	4.4454	4.10381	4.08851	4.2427
RHAL1_00617	7.72783	7.59639	7.33712	7.0471	6.99781	7.33719	6.75553	6.65978	6.69919	7.47947	7.48854	7.47984	7.54669	7.53483	7.5287
RHAL1_00618	8.27287	8.33385	8.33429	7.92441	7.90238	7.95629	8.04763	8.06616	8.06536	8.16978	8.18636	8.15252	8.1361	8.10494	8.0467
RHAL1_00619	2.91592	3.00562	3.12284	3.04757	3.19078	2.89416	3.08714	3.24014	3.2265	3.11088	3.08355	2.99182	2.82849	2.80985	2.9527
RHAL1_00620	3.62652	3.64441	3.60061	3.5745	3.20008	3.26947	3.54946	3.63188	3.46318	3.42579	3.56252	3.4882	3.79339	3.85974	3.92976
RHAL1_00621	3.83455	3.85916	3.97506	3.50571	3.52809	3.2595	3.54324	3.65983	3.70988	3.59468	3.49999	3.42718	3.97946	3.56279	3.85652
RHAL1_00622	4.93647	5.07104	5.08267	4.41783	4.46217	4.46588	4.5612	4.40618	4.37365	4.45756	4.51669	4.41152	4.89263	4.71919	4.8443
RHAL1_00623	3.3873	3.30644	3.30935	2.90223	3.20931	3.20338	3.26415	3.27393	3.45043	2.73209	2.95144	2.95161	3.26561	3.04035	3.19523
RHAL1_00624	3.56337	3.82511	3.66442	3.51973	3.53912	3.24946	3.5053	3.69143	3.5778	3.43706	3.27048	3.1468	3.67613	3.7372	3.79251
RHAL1_00625	2.74494	2.8401	2.90634	1.97881	2.34296	2.19983	2.37023	2.47238	2.71074	2.44626	2.41674	2.17325	2.74078	2.57795	2.74457
RHAL1_00626	2.5719	2.47003	2.76981	1.9961	2.32607	1.59289	2.40269	2.22427	2.53835	2.11307	2.12012	2.08305	2.44951	2.38474	2.32492
RHAL1_00627	4.74747	4.95774	4.87226	3.92992	3.94089	3.9329	4.06179	4.12846	4.04441	4.42679	4.28115	4.51605	4.76691	4.62594	4.7707
RHAL1_00628	5.31365	5.27761	5.23396	4.8428	4.90451	5.01401	4.97993	5.04982	4.96652	4.97841	4.95651	4.98439	5.46618	5.36872	5.24602
RHAL1_00629	6.30848	6.40385	6.37548	5.43974	5.45061	5.56353	5.71424	5.90666	5.55642	5.93005	5.9286	6.12608	6.49656	6.55473	6.49659
RHAL1_00630	4.42917	4.43679	4.08034	3.38834	3.33065	3.35392	3.7466	3.66833	3.77676	3.5029	3.66981	3.59323	4.19647	4.04462	3.9608
RHAL1_00631	5.98518	5.87953	5.80418	5.94665	6.06927	6.11507	6.15326	6.23293	6.11024	5.40737	5.38318	5.4763	5.86889	5.91044	5.64012
RHAL1_00632	4.91886	4.87456	4.98396	4.73102	4.96778	4.89424	5.39158	5.36924	5.25229	4.62297	4.57124	4.62395	4.93222	5.02625	4.75002
RHAL1_00633	4.88993	4.77039	4.80999	4.7336	4.71651	4.95961	5.0801	4.95842	5.00014	4.54698	4.55102	4.74728	4.97128	4.93302	4.80944
RHAL1_00634	4.75666	4.73153	4.67611	4.31245	4.17691	4.38906	4.36806	4.522	4.24964	4.43992	4.50718	4.58258	4.68834	4.6417	4.65504
RHAL1_00636	6.74426	6.89247	7.17622	6.50521	6.51141	6.37096	6.24882	6.16253	6.07081	6.77009	6.8779	6.93029	6.57456	6.59592	6.88949
RHAL1_00637	6.97474	6.65194	6.20678	6.70843	6.69025	6.98972	6.46982	6.11478	6.20966	6.70242	6.38738	6.58772	6.7436	6.97536	6.51077
RHAL1_00638	10.0903	10.1267	10.0875	8.85708	8.87916	8.95746	9.02502	9.03677	8.93415	9.30964	9.29	9.45912	9.94284	9.98264	9.76748
RHAL1_00639	7.9346	7.79568	7.72942	9.56764	9.72985	9.38632	9.54856	9.47881	9.55493	7.92949	7.84477	7.71528	7.84287	7.95264	7.67312
RHAL1_00640	7.17385	7.32975	7.46719	6.66335	6.79384	6.32538	6.88877	7.00351	7.09672	7.11717	7.11031	7.07054	7.2414	7.28325	7.46415
RHAL1_00641	5.88229	6.07072	6.26968	5.45962	5.41413	5.39212	5.6173	5.73535	5.57533	5.75346	6.03387	6.1923	5.96044	5.92467	6.1074
RHAL1_00642	5.52729	5.79879	6.16703	4.69086	4.77832	4.65939	5.02382	5.06598	4.93483	5.70299	5.97578	6.04896	5.38493	5.26144	5.79959
RHAL1_00643	6.8075	6.66746	6.47368	8.00066	8.03482	7.89167	7.67351	7.54967	7.67208	6.81219	6.79046	6.645	6.71272	6.6072	6.38264
RHAL1_00644	5.80361	5.67282	5.39669	7.75397	7.8887	7.96398	7.96716	8.18635	8.01181	6.17581	5.98174	6.35339	6.41351	6.58797	6.22228
RHAL1_00645	3.53162	3.71119	3.58666	4.57956	4.52639	4.39363	4.39597	4.34789	4.69331	3.649	3.76755	3.54505	3.37647	3.37948	3.47722
RHAL1_00646	7.2392	7.46227	7.59932	6.57017	6.50228	6.48556	6.10405	5.74342	5.57357	7.29767	7.56415	7.57433	5.99244	5.94564	6.00508
RHAL1_00647	4.80542	5.23147	5.06618	3.94187	3.94366	3.87529	3.91841	3.8769	4.03591	3.99117	4.35297	4.35386	4.51852	4.30346	4.80532
RHAL1_00648	3.56859	3.62616	3.69854	3.98583	3.87568	3.83052	3.77522	3.84354	3.73322	3.56929	3.66867	3.5768	3.23562	3.49085	3.41829
RHAL1_00649	5.69433	5.29282	5.01189	7.21763	7.22268	7.20702	7.48781	7.56112	7.37672	5.56767	5.35448	5.39381	5.02641	5.25039	4.77973
RHAL1_00650	5.09212	5.28255	5.29356	5.9163	5.85209	5.97087	5.98353	6.01551	5.92363	5.13196	5.38318	5.34127	5.07604	4.95488	5.17705
RHAL1_00651	3.94044	4.03226	3.96862	4.23686	4.14839	3.92346	4.37859	4.23235	4.34639	4.00006	4.0761	3.95544	3.9869	3.85218	3.96608
RHAL1_00652	7.08017	7.15902	7.29023	6.32843	6.33411	6.31308	6.05091	6.04638	6.03795	6.81525	6.97558	7.04224	6.5735	6.47747	6.6256
RHAL1_00653	2.69166	2.80309	2.88826	2.59302	2.4904	2.04588	2.77631	2.7415	2.80187	2.69501	2.97922	2.55513	2.90221	2.64202	3.11946
RHAL1_00654	1.90468	2.44462	2.48705	1.94951	1.94439	1.37002	2.43892	2.24144	2.49432	2.10838	2.42214	2.44356	2.27663	2.35447	2.62938
RHAL1_00655	7.35371	7.28112	7.3506	9.59596	9.58618	9.55376	9.67354	9.77162	9.52417	7.78782	7.80407	7.86624	7.44755	7.42239	7.39088
RHAL1_00656	8.44562	8.16655	8.13546	10.6896	10.8143	10.5519	10.5645	10.6933	10.5666	8.74963	8.69127	8.66816	7.76349	8.12783	7.73526
RHAL1_00657	8.55292	8.29022	8.21763	10.547	10.5717	10.4348	10.82	10.7918	10.8573	8.94947	8.78843	8.75425	8.49972	8.73941	8.35581
RHAL1_00658	7.20144	7.21433	7.29657	6.54051	6.32431	6.33758	6.47664	6.46544	6.22321	7.36216	6.91	7.00358	7.3514	7.09063	6.86508
RHAL1_00659	8.51486	8.78479	8.99997	7.79315	7.96736	7.90822	8.20201	8.34335	7.98035	8.91436	9.03622	8.94944	8.37559	8.32759	8.35676
RHAL1_00660	6.20269	6.40961	6.47178	5.29292	5.16281	5.13281	4.66234	4.50313	4.30734	6.29598	6.34264	6.30557	4.91172	4.83226	4.89117
RHAL1_00661	7.00589	7.14873	7.10082	6.26889	6.34069	6.40981	6.48126	6.62284	6.48996	6.8867	7.0092	7.06907	6.90739	7.05882	6.98343
RHAL1_00662	4.98808	5.25632	5.17225	4.9708	4.86414	4.90627	5.1751	5.18544	5.27993	5.22431	5.28386	5.22956	5.51767	5.41236	5.3056
RHAL1_00663	8.32513	8.31486	8.35042	7.31518	7.30589	7.48654	7.12459	7.3615	7.09775	7.96057	7.93451	8.07676	7.96616	7.95938	7.97766
RHAL1_00664	7.56364	7.64783	7.64108	6.64975	6.69827	6.76143	6.77846	6.92461	6.75469	7.40082	7.38386	7.51347	7.52917	7.64986	7.59485
RHAL1_00665	9.34671	9.35659	9.39764	8.52885	8.66821	8.69697	8.80001	9.00878	8.94214	9.28642	9.24147	9.28287	9.53207	9.55963	9.50323
RHAL1_00666	5.43733	5.23703	5.24466	5.21688	4.98938	4.8902	5.1858	4.99686	5.32183	5.24744	5.22321	5.17111	5.3797	5.40795	5.33694
RHAL1_00667	6.4034	6.3497	6.43664	6.39678	6.47932	6.56489	6.67974	6.70227	6.63277	6.33868	6.35029	6.38865	6.40284	6.36578	6.29191
RHAL1_00668	9.32898	9.02943	8.78632	10.2355	10.327	10.253	10.2149	10.1946	10.1744	9.39484	9.12695	9.08048	9.03735	9.19711	8.90256
RHAL1_00669	8.46244	8.38113	8.48312	10.0706	10.1758	10.0113	10.1533	10.1541	10.1601	8.79427	8.76472	8.8068	8.72197	8.83471	8.63051
RHAL1_00670	6.75041	6.71456	6.72149	7.16905	7.21123	6.91088	7.24553	7.17405	7.23303	6.84869	6.88672	6.7403	6.72451	6.73506	6.81675
RHAL1_00671	8.89264	8.76689	8.72078	9.04064	9.04595	9.11129	9.10055	9.13162	9.01087	8.81341	8.71837	8.86201	8.80919	8.81414	8.71129
RHAL1_00672	7.11511	7.05831	7.06731	8.99571	9.06904	8.81588	9.49865	9.39753	9.49335	7.54973	7.46762	7.41465	7.13421	7.20078	7.03866
RHAL1_00673	11.178	10.7034	10.605	13.1239	13.2304	13.1564	12.9679	12.9527	12.9929	11.2044	11.0508	11.1328	10.8039	11.1136	10.5409
RHAL1_00674	6.8912	6.84121	6.88	5.98542	6.04013	5.99361	6.29618	6.32377	6.44857	6.80205	6.80087	6.72714	7.27464	7.17155	7.15105
RHAL1_00675	5.34545	5.43307	5.51888	4.95615	4.9974	4.8484	5.15755	5.21328	5.27126	5.27597	5.33419	5.30682	5.47035	5.54597	5.69367
RHAL1_00676	5.75479	5.86464	5.81708	5.493	5.51719	5.20018	6.15087	6.18565	6.38602	6.0165	6.06272	5.93013	6.34556	6.28421	6.49019
RHAL1_00677	9.73191	9.64174	9.4063	9.1248	9.1052	9.09792	9.19782	9.24073	9.39067	9.58719	9.54683	9.32335	9.25839	9.33976	9.28268
RHAL1_00678	7.03197	7.12105	7.23865	6.603	6.61689	6.5445	6.42847	6.34611	6.36342	7.10677	7.18813	7.14209	6.53708	6.5489	6.60033
RHAL1_00679	8.40871	8.53709	8.66901	7.76147	7.83312	7.87319	7.94401	8.14891	8.0142	8.43536	8.49542	8.52834	8.70421	8.6966	8.73385
RHAL1_00680	6.71216	6.5285	6.34412	7.65512	7.65099	7.55478	7.3929	7.28866	7.52102	6.55351	6.48505	6.51282	6.58911	6.62506	6.46446
RHAL1_00681	10.6503	10.2634	10.0002	11.3446	11.3488	11.5269	10.8335	10.7054	10.6639	10.9514	10.5394	10.5294	10.4577	10.6968	10.0871
RHAL1_00682	7.46027	7.57231	7.67584	6.45657	6.53111	6.68478	6.66046	6.7443	6.42238	7.14006	7.19268	7.40793	7.07716	7.16186	7.08688
RHAL1_00683	5.49564	5.64311	5.80328	5.7186	5.6705	5.61381	5.8266	5.90441	5.80397	5.73417	5.74988	5.76262	5.77296	5.85501	5.7987
RHAL1_00684	9.65018	9.31888	9.16512	12.1268	12.1809	12.0892	12.2362	12.1676	12.2253	10.1508	9.8948	9.88039	9.50249	9.75766	9.30683
RHAL1_00685	6.79492	6.65696	6.52815	8.81775	8.87263	8.90495	8.96825	8.92076	8.95883	6.97474	6.88011	6.96401	6.82612	6.8812	6.76675
RHAL1_00686	6.12798	6.3612	6.52596	5.82528	5.73827	5.81149	5.69424	5.94123	5.63231	6.30242	6.41882	6.47564	6.11693	6.11211	6.47284
RHAL1_00687	3.94044	4.16167	4.29628	3.89192	3.9478	3.80332	3.89415	4.06555	3.96777	4.09207	4.05798	4.1579	4.23978	3.93328	4.15472
RHAL1_00688	2.12872	2.63356	2.40994	2.70946	2.44812	2.63733	2.41638	2.52477	2.61803	2.46841	2.23208	2.41796	2.15373	2.33908	2.52152
RHAL1_00689	0.598373	0.980966	0.921949	1.18752	1.02423	1.1284	1.11218	1.08185	0.933014	1.11277	1.08548	0.862135	0.676589	1.12801	0.883187
RHAL1_00690	1.81959	1.75027	1.73059	2.57779	2.61029	1.9561	2.58347	2.87957	2.857	1.83491	1.84218	1.89967	1.91637	1.71415	2.18326
RHAL1_00691	3.13131	3.30291	3.56264	3.26057	3.16253	2.98473	3.18637	3.54231	3.22351	3.28525	3.51903	3.7597	3.30692	3.10361	3.49488
RHAL1_00692	3.87588	3.96683	4.04915	5.23945	5.3519	4.96958	5.25347	5.21328	5.44131	4.19857	4.21261	4.02007	4.15655	4.12394	4.08938
RHAL1_00693	8.51599	8.6483	8.78822	7.89282	8.0019	8.01118	7.42993	7.37567	7.29993	8.34263	8.41093	8.53026	7.83311	7.84657	7.88214
RHAL1_00694	9.02764	9.0218	9.0047	9.04675	9.05458	9.03934	8.80012	8.82223	8.77737	9.07864	9.05646	9.07636	9.06558	8.99326	9.01615
RHAL1_00696	3.49915	3.36348	3.30084	3.58787	3.48501	3.50084	3.59833	3.5675	3.69266	3.28317	3.06639	3.30481	4.03173	3.90431	4.00563
RHAL1_00697	2.89943	2.98594	2.83025	2.44553	2.40456	2.32942	2.74048	2.89774	2.9286	2.91788	2.97002	2.98437	3.58952	3.55881	3.60739
RHAL1_00698	5.32553	5.13697	5.11752	5.19145	5.13036	5.44423	5.17846	5.1396	5.14008	5.14805	5.05376	5.33543	5.58253	5.49206	5.32383
RHAL1_00699	8.18977	8.14767	8.11793	8.45239	8.54778	8.43876	8.50048	8.56933	8.66635	8.26391	8.26485	8.22891	8.34318	8.46956	8.37083
RHAL1_00700	7.73365	7.38923	6.93609	8.89345	9.03381	9.0156	8.57568	8.33279	8.42456	7.99689	7.57912	7.70473	7.51593	7.73679	7.14302
RHAL1_00701	5.57998	5.24211	5.20138	7.49755	7.42017	7.22347	7.03701	6.82889	6.99264	5.99187	5.76326	5.70179	5.43586	5.56527	5.25209
RHAL1_00702	5.56088	5.26814	5.21096	6.71453	6.70747	6.71885	6.82754	6.76103	6.80462	5.61392	5.22978	5.44902	5.25554	5.21628	5.04892
RHAL1_00703	5.37209	5.31271	5.33002	7.03913	7.12358	6.96385	6.58088	6.39618	6.60169	5.58635	5.55234	5.64302	5.38373	5.5315	5.39021
RHAL1_00704	9.3759	9.02866	8.55763	10.0739	9.92775	10.1405	9.79168	9.66077	9.66926	9.32302	8.88228	9.0672	9.27241	9.25153	8.69344
RHAL1_00705	6.68816	6.84895	6.89423	7.57525	7.52305	7.36463	7.36434	7.1422	7.20636	7.01337	7.05058	6.91485	6.4141	6.38819	6.24941
RHAL1_00706	7.21497	7.21703	7.15381	8.84326	8.88943	8.67697	8.52643	8.4126	8.59857	7.58521	7.54321	7.44564	7.42212	7.58842	7.41301
RHAL1_00707	1.63269	1.63706	1.89807	3.64929	3.3703	3.34687	4.27594	4.44005	4.33395	2.43131	2.54864	2.44718	2.30409	2.28553	2.04225
RHAL1_00708	3.91742	4.13809	4.42178	3.41001	3.5735	3.31352	3.84437	3.97602	3.96598	3.9835	4.25109	4.27864	4.0999	4.11584	4.45155
RHAL1_00709	3.79943	3.54779	3.50448	6.53732	6.54667	6.23189	6.94476	6.89733	7.02331	4.41354	4.245	4.11075	4.1116	4.30741	4.18132
RHAL1_00710	3.04648	3.24153	3.26975	3.05309	2.88557	3.21633	2.98977	3.04198	2.88379	2.70126	2.72522	2.82375	3.0372	3.2274	3.00499
RHAL1_00711	8.22211	8.14194	8.18346	10.0758	10.1189	9.97469	9.72874	9.62754	9.76872	8.5889	8.50735	8.51331	8.42455	8.58355	8.4357
RHAL1_00712	1.47098	1.93039	1.86147	3.43348	3.6518	3.23934	3.53489	3.28777	3.45043	2.12241	2.13006	1.85131	2.10772	2.17206	2.05818
RHAL1_00713	9.90126	9.48723	9.25161	12.0085	12.0902	11.8587	11.9234	11.7444	12.0554	10.3087	10.1305	9.94717	9.66635	9.97217	9.47834
RHAL1_00714	4.11128	4.2849	4.43897	4.20374	4.05286	3.83724	4.13123	4.0165	4.13642	4.2442	4.18505	4.24472	3.84572	3.76968	4.01993
RHAL1_00715	12.5249	12.2395	11.8616	14.1019	14.1662	14.1812	13.6772	13.5447	13.6995	12.7257	12.4368	12.5238	12.6708	12.8767	12.3518
RHAL1_00716	7.60417	7.57798	7.60036	8.80564	8.76817	8.77364	8.63788	8.56159	8.55874	7.7788	7.73217	7.78935	7.75076	7.75523	7.67538
RHAL1_00717	3.82002	4.08973	3.83577	3.85921	3.85376	4.17629	3.74117	3.63838	3.2265	3.83944	3.5916	4.17	3.74538	3.69915	3.82778
RHAL1_00718	3.4262	3.39533	3.43922	3.17708	3.01497	2.70135	2.26318	2.29178	2.03625	3.54171	3.3801	3.53658	2.65541	2.33908	2.64528
RHAL1_00719	3.88986	3.96124	4.17846	4.02005	3.75315	3.44913	3.58425	3.62753	3.60336	3.91394	4.1985	4.02128	2.95297	2.90066	3.44276
RHAL1_00720	11.185	10.7167	10.3358	12.5692	12.6737	12.6164	12.0774	11.9341	11.9724	11.2753	10.9248	10.8707	10.3178	10.6251	9.80222
RHAL1_00721	6.57092	6.70038	6.70157	7.08784	7.11162	6.98424	7.30623	7.2391	7.23266	6.68952	6.71882	6.64164	6.6504	6.66138	6.78645
RHAL1_00722	5.82232	5.75651	5.79693	6.83898	6.92698	6.88921	7.04768	7.06027	7.00425	6.01806	6.02035	6.02584	5.88716	5.94081	5.9164
RHAL1_00723	10.9354	10.4243	10.1034	12.6921	12.6989	12.7949	12.7246	12.7594	12.7438	11.0747	10.7731	10.6867	10.752	11.0566	10.2421
RHAL1_00724	9.85813	9.30051	9.03191	11.3032	11.318	11.3239	11.5349	11.4763	11.5356	10.1501	9.83535	9.85321	9.52728	9.78725	8.96147
RHAL1_00725	5.7854	5.74939	5.87475	6.2754	6.26382	6.06656	6.47528	6.4818	6.52443	5.62547	5.77387	5.73475	5.73027	5.73822	5.74468
RHAL1_00726	8.23962	8.52464	8.74319	6.52148	6.43104	6.60458	5.41734	5.45027	5.39815	7.2996	7.52645	7.57878	5.97973	5.82607	5.87486
RHAL1_00727	7.90539	8.12567	8.25741	6.16598	6.14763	6.41627	6.11283	6.12562	5.88294	7.00188	7.14085	7.34783	6.36055	6.44784	6.22669
RHAL1_00728	2.81402	2.84497	2.95276	2.12225	2.07137	2.04588	1.89064	2.07894	2.02254	2.28927	2.43824	2.46515	1.61579	1.23824	1.65939
RHAL1_00729	7.87952	7.53386	7.36527	9.05567	9.19841	9.32615	8.3875	8.28206	8.43301	7.77233	7.5048	7.54844	7.33693	7.54157	6.92994
RHAL1_00730	7.30524	7.44054	7.53948	7.55058	7.60515	7.4548	7.4403	7.40328	7.48225	7.40273	7.49785	7.47553	7.49038	7.44528	7.61954
RHAL1_00731	6.29384	6.12346	6.14531	6.82997	6.78634	6.79526	6.65373	6.65284	6.68321	6.38039	6.34549	6.26307	6.2106	6.21932	6.14633
RHAL1_00732	7.92538	8.06677	8.1041	7.77427	7.65807	7.63399	7.89992	7.87784	7.9433	7.86052	8.00314	7.90789	7.95159	7.92026	8.03562
RHAL1_00734	7.70981	7.77241	7.68879	6.66897	6.54006	7.02878	6.83393	6.83456	6.43699	7.46451	7.47292	7.85146	7.77565	7.83949	7.78926
RHAL1_00735	5.44398	5.62413	5.34501	4.2124	4.27583	4.8484	4.5311	4.52083	4.13323	5.09032	5.06201	5.43997	5.31832	5.58887	5.46864
RHAL1_00736	4.64155	4.66639	4.47197	3.98439	4.06181	4.0431	4.15593	4.17985	4.01528	4.59221	4.61792	4.61191	4.39548	4.4645	4.48727
RHAL1_00737	7.04218	6.94947	6.78502	6.03019	5.99812	6.42522	5.95684	5.95908	5.82535	6.67511	6.55038	6.89758	6.77153	6.97623	6.76022
RHAL1_00738	3.48633	3.08588	3.0124	4.51303	4.41505	4.31756	4.49929	4.27468	4.41492	3.8647	3.59997	3.78567	3.49141	3.44991	3.35363
RHAL1_00739	5.45012	5.55012	5.40108	5.26703	5.30259	5.56909	5.36004	5.31753	5.25376	5.53962	5.54338	5.73586	5.42847	5.57843	5.42325
RHAL1_00740	0.556914	0.730686	0.605186	0.758075	0.390524	1.0025	0.757972	0.722749	0.677002	0.975203	0.732055	0.996688	0.72818	0.512317	0.781337
RHAL1_00741	3.75123	3.55077	3.69074	3.73077	3.91148	3.91236	4.04719	3.93261	4.08951	3.53123	3.68451	3.58668	3.56844	3.60841	3.65005
RHAL1_00742	5.27689	5.10185	4.67347	5.5619	5.58882	5.6784	4.90097	5.00777	5.26181	5.35287	5.11011	4.83488	4.90445	5.17269	4.82349
RHAL1_00743	3.70769	3.57146	3.40307	3.51174	3.55006	3.43812	3.45754	3.21137	3.46572	3.58458	3.30015	3.47052	3.63753	3.77083	3.54236
RHAL1_00744	3.33716	3.46333	3.23976	3.24135	3.38056	3.59901	3.33794	3.48336	3.49083	3.06802	3.2279	3.30879	3.46884	3.40629	3.41983
RHAL1_00745	1.37881	0.491106	1.2254	1.54178	1.71074	1.62432	1.56153	1.57287	1.88531	0.901167	1.27069	1.35378	1.10902	1.15637	1.15901
RHAL1_00746	2.62301	2.41876	2.58572	2.76096	2.66166	2.64501	2.93692	2.73343	3.09836	2.501	2.62798	2.36535	2.46783	2.57532	2.66621
RHAL1_00747	5.85012	5.88633	5.92134	5.70989	5.59368	5.58914	5.525	5.64142	5.68114	5.72998	5.7998	5.88946	5.75224	5.6506	5.78112
RHAL1_00748	3.0034	3.34128	3.52802	1.89522	1.9772	1.66266	1.97324	1.85172	1.98767	2.87432	3.07842	2.92848	2.62034	2.43769	3.08101
RHAL1_00749	4.84686	5.15177	5.18712	4.43695	4.4918	4.51596	4.60071	4.62376	4.54891	4.75344	4.98966	5.27305	4.76444	4.68005	4.95636
RHAL1_00750	6.25413	5.92589	5.71274	7.29275	7.53411	7.41	7.31524	7.28349	7.37975	6.14292	5.9138	5.80733	5.65329	5.91667	5.26201
RHAL1_00751	6.91925	6.73992	6.66487	8.24413	8.34812	8.2603	8.16675	8.14425	8.21671	6.90964	6.80889	6.88563	6.7497	6.84218	6.59693
RHAL1_00752	11.0403	10.9591	11.0131	13.8576	13.9105	13.8342	12.8826	12.5513	12.7272	11.3199	11.2599	11.4838	11.3669	11.479	11.1456
RHAL1_00753	10.3913	10.5364	10.6447	9.57719	9.62907	9.91457	9.67997	9.86824	9.49707	10.3474	10.3919	10.733	10.7716	10.7816	10.7181
RHAL1_00754	8.74341	8.74729	8.87374	8.49205	8.6511	8.5583	8.421	8.49205	8.56237	8.80011	8.81584	8.92705	8.96753	8.98985	8.8334
RHAL1_00755	7.36564	6.97438	6.73278	9.51961	9.59697	9.41923	9.83358	9.82566	9.88394	7.97796	7.70823	7.50035	7.29649	7.60346	6.88056
RHAL1_00756	4.03658	3.79149	3.7657	6.96274	7.03789	6.52486	7.41495	7.35033	7.49673	4.82096	4.62321	4.54252	4.01832	4.26246	4.17768
RHAL1_00763	5.87669	5.73276	5.75545	6.26176	6.13435	6.30006	6.37922	6.45474	6.23923	5.81596	5.76672	5.87306	5.89762	5.76407	5.85875
RHAL1_00764	2.84306	2.91602	2.85839	4.02849	3.9478	3.86546	3.96263	4.05587	3.98024	2.85764	3.04201	2.79279	2.9134	2.74364	2.96754
RHAL1_00765	-1.67527	-0.556226	-1.19861	0.771531	0.374193	0.010097	-0.0463346	0.173681	0.228911	-1.24966	-0.379103	-1.19354	-1.2025	-1.11708	-1.22699
RHAL1_00766	5.60604	5.61348	5.64605	5.98361	5.91412	5.85601	6.22081	6.23508	6.20473	5.58719	5.63963	5.57101	5.67843	5.67101	5.75327
RHAL1_00767	7.83224	7.94323	8.18305	7.50939	7.43722	7.51917	7.77619	7.9836	7.79628	8.01808	8.1399	8.19217	8.19727	8.17683	8.30092
RHAL1_00768	3.49	3.67751	3.59922	3.69767	3.79516	3.4966	3.53698	3.34981	3.63975	3.48129	3.60948	3.35385	3.62397	3.32899	3.83125
RHAL1_00769	4.1686	4.08768	4.2448	4.05898	4.08583	3.77384	4.03245	4.07994	4.00137	4.20627	4.36775	4.08541	3.50774	3.47545	3.81612
RHAL1_00770	11.4203	10.8109	10.3452	11.8739	11.9621	12.1691	11.6372	11.5645	11.4862	11.133	10.7619	10.8867	10.8122	11.1941	10.1209
RHAL1_00771	5.36059	5.66905	5.80508	5.11236	5.19919	4.94956	5.1818	5.25406	5.14878	5.36374	5.57254	5.47674	5.2608	5.46184	5.77932
RHAL1_00772	3.00597	2.84254	2.94622	3.18465	3.0044	2.9817	3.1649	2.72938	3.07862	3.14565	3.11893	2.67422	2.81662	2.87529	2.91822
RHAL1_00773	5.4002	4.99814	3.85684	4.61731	4.55565	4.61998	4.81399	4.54869	4.89588	5.13022	4.78616	4.31278	4.75763	4.79047	4.03409
RHAL1_00774	6.31523	6.12196	6.08581	6.77758	6.8197	6.65014	6.44887	6.4839	6.57698	6.19032	6.25106	6.13537	5.86111	5.98694	5.78651
RHAL1_00775	4.00353	4.09892	4.31923	3.7732	3.4907	3.44033	3.67247	3.30422	3.5731	3.98478	4.23965	4.08657	3.24451	3.31018	3.47722
RHAL1_00776	5.44918	5.27941	5.24199	6.59238	6.53937	6.30219	6.16378	5.98736	6.13275	5.40642	5.33599	5.19553	5.00931	5.08321	5.07899
RHAL1_00777	4.67666	5.06428	5.23887	4.38099	4.32126	4.49592	4.92591	5.13348	4.81067	4.48949	4.78249	4.75753	5.58358	5.61273	6.0097
RHAL1_00778	6.20073	6.17023	6.06735	6.15383	6.1295	6.37991	6.43829	6.47667	6.31256	5.82671	5.7181	5.99649	6.70791	6.83754	6.82215
RHAL1_00779	7.76926	7.72933	7.75942	8.57425	8.67536	8.61727	8.64213	8.7361	8.83097	7.73476	7.69441	7.809	8.43599	8.58065	8.50845
RHAL1_00780	6.55872	6.44227	6.35094	6.49079	6.58997	6.87397	6.53899	6.60912	6.44889	6.22731	6.0722	6.40153	6.95743	7.10605	6.94434
RHAL1_00781	6.68315	6.66007	6.56703	6.35381	6.3631	6.80386	6.64479	6.76895	6.54975	6.30447	6.18721	6.47431	7.12052	7.26831	7.20043
RHAL1_00782	8.08482	8.03932	8.02815	8.25518	8.2139	8.53975	8.64909	8.67853	8.62788	7.91276	7.80523	8.07259	8.88082	8.87072	8.77486
RHAL1_00783	5.92025	6.16076	6.60004	5.54241	5.4733	5.37837	5.61532	5.83113	5.40939	6.19392	6.37959	6.31353	5.78184	5.66917	6.33544
RHAL1_00784	4.16745	4.29649	4.56454	4.8712	4.93266	4.71518	5.23492	5.35221	5.414	4.31209	4.50145	4.44902	4.45793	4.34717	4.52572
RHAL1_00785	3.3794	3.5448	3.66575	4.07535	3.92976	3.67414	3.84606	3.82087	4.01355	3.33832	3.39805	3.37301	3.1625	2.97816	3.34392
RHAL1_00786	6.05602	6.11065	6.18704	7.86709	7.90345	7.6832	7.58004	7.41342	7.63834	6.47548	6.44942	6.24212	6.31888	6.3511	6.31756
RHAL1_00787	10.5861	10.3192	10.0317	11.4582	11.5652	11.7016	11.1061	11.0615	11.0364	10.6501	10.4074	10.5599	10.5379	10.771	10.212
RHAL1_00788	8.3639	8.28782	8.13935	7.58778	7.522	8.06021	7.66194	7.48879	7.48927	8.02416	8.06552	8.33769	8.19389	8.23782	8.14603
RHAL1_00789	6.28328	6.30319	6.40579	5.90871	5.86931	5.93294	6.03694	6.16966	6.0658	6.15861	6.26373	6.34079	6.47388	6.42198	6.51978
RHAL1_00790	5.70267	5.74647	5.81349	5.56914	5.52276	5.6094	5.87078	5.81831	5.82634	5.66275	5.66664	5.64539	5.86687	5.81583	5.9281
RHAL1_00791	3.82002	4.10704	4.2161	3.8209	3.87568	3.54872	4.11873	4.11298	4.03932	3.9045	3.9977	3.84999	4.20742	4.20083	4.41877
RHAL1_00792	4.38444	4.50829	4.3167	4.49184	4.48896	4.38448	4.73425	4.67839	4.93025	4.31922	4.22735	4.44992	4.49935	4.64232	4.54421
RHAL1_00793	3.75582	3.67887	3.52656	2.99118	3.26794	3.0556	2.96824	3.22006	3.16229	3.204	3.54032	3.35578	3.44899	3.57728	3.69148
RHAL1_00794	3.50643	3.57146	3.38706	2.71643	2.70474	2.85827	2.31283	2.47238	2.53352	3.12024	3.37035	3.10157	3.22129	3.26043	3.1308
RHAL1_00795	-1.32595	-0.608458	0.0602263	-0.862057	-0.695765	-1.41144	-1.21572	-0.723703	-0.501686	-0.00498774	-0.436656	-0.638787	-0.115078	-0.537848	-0.196027
RHAL1_00796	-0.846461	-1.40427	-1.49822	-1.41182	-1.33622	-2.14261	-1.10727	-0.768852	-0.761547	-1.63395	-1.09477	-0.908046	-0.80042	-0.956632	-0.488147
RHAL1_00797	0.847946	1.12388	1.25392	0.874888	1.17325	0.978386	1.10092	0.862539	0.677002	1.02585	0.911898	0.894318	1.01245	0.977206	0.95299
RHAL1_00798	2.54387	2.44782	2.51678	2.98253	3.13614	2.74846	2.86219	2.92635	2.93227	2.217	2.32448	2.22478	2.23444	2.30782	2.44485
RHAL1_00799	3.88429	3.82879	3.64167	3.42286	3.52993	3.30142	3.47727	3.5675	3.60105	3.56073	3.77496	3.5585	3.72774	3.82041	3.84624
RHAL1_00800	6.86914	6.95875	6.88557	6.10284	6.16612	6.3825	6.06474	6.06258	5.97482	6.4444	6.47728	6.67946	6.85846	6.87361	6.71291
RHAL1_00801	6.1661	6.23187	6.05676	6.13638	6.09192	6.21425	5.87987	5.99835	5.87342	5.855	5.82807	5.81925	6.15913	6.05959	6.04783
RHAL1_00802	6.66437	6.63957	6.5452	9.21831	9.19667	9.16106	8.84019	8.84447	8.85867	6.98885	6.91024	7.01932	7.14148	7.23442	7.0545
RHAL1_00803	7.54156	7.54772	7.54616	10.9203	10.9778	10.7847	10.8923	10.8648	10.835	8.41787	8.29463	8.36731	8.16347	8.28333	8.05037
RHAL1_00804	5.86293	5.80692	5.8399	9.42019	9.6053	9.31004	9.56843	9.50394	9.67906	6.87501	6.78378	6.80856	6.15843	6.41924	6.11741
RHAL1_00805	7.63593	7.35767	7.32646	10.4586	10.6068	10.2768	10.6581	10.6504	10.7252	8.10611	7.97967	7.93223	7.25773	7.64056	7.16467
RHAL1_00806	4.46416	4.4773	4.54303	5.24368	5.25489	5.33629	5.5964	5.61804	5.45605	4.61885	4.59955	4.68195	4.39308	4.31765	4.30826
RHAL1_00807	3.50824	3.45381	3.14965	5.40347	5.53796	5.61136	5.89462	5.978	5.88531	3.45565	3.5892	3.7377	3.34377	3.60455	3.4152
RHAL1_00808	4.0416	3.92954	3.82036	5.34841	5.34301	5.62599	6.02694	6.09287	5.72043	4.24954	4.11834	4.29179	4.46479	4.47228	4.00152
RHAL1_00809	4.24238	4.25049	4.06131	3.91333	3.74524	4.13597	4.47005	4.28439	4.1491	4.02766	3.95171	4.19928	4.22189	4.27868	4.23659
RHAL1_00810	5.75631	5.6326	5.59401	5.5011	5.66716	5.6812	5.85159	5.75891	5.81545	5.46862	5.40074	5.54337	5.46694	5.58006	5.49044
RHAL1_00811	6.8709	6.91649	6.90818	6.52793	6.58731	6.64751	6.74132	6.78685	6.75339	6.65212	6.78588	6.90944	6.70919	6.73756	6.7555
RHAL1_00812	4.18684	4.30622	4.34598	4.20001	3.92556	4.3055	4.18421	4.19463	4.26137	3.93794	4.15127	4.27049	4.15749	4.24028	4.15841
RHAL1_00813	5.43876	5.65389	5.73789	3.65656	3.58418	3.69833	3.76634	3.708	3.86201	5.3593	5.59993	5.698	5.18621	5.00301	5.2175
RHAL1_00814	3.44147	3.44902	3.55119	3.28423	3.3179	3.01764	3.61821	3.37597	3.60796	3.71532	3.64344	3.50044	3.00618	3.2089	3.18982
RHAL1_00815	5.23424	5.40287	5.42166	5.20453	5.21303	5.24383	5.38114	5.39633	5.30067	5.40115	5.36153	5.39849	4.96699	4.8904	4.99617
RHAL1_00816	6.7433	6.69044	6.53761	6.58358	6.65816	6.86906	6.80343	6.8612	6.54436	6.63081	6.53705	6.76824	6.70292	6.78728	6.63442
RHAL1_00817	8.82235	9.04381	9.18385	7.28398	7.33043	7.65613	7.90398	8.29472	7.73453	8.72296	8.85964	9.18134	9.20653	9.2849	9.32641
RHAL1_00818	6.73964	6.85499	6.76426	5.50815	5.61382	5.60842	6.12017	6.29149	6.19177	6.70515	6.67633	6.6783	6.96712	6.94253	6.93467
RHAL1_00819	5.80693	5.82549	5.89442	4.44327	4.60372	4.59641	4.92591	5.09541	4.86355	5.58085	5.65836	5.63114	5.89649	5.82524	5.88075
RHAL1_00820	7.23975	7.28951	7.27802	5.97528	6.12004	6.2581	6.27348	6.30074	6.27834	6.89388	6.94398	7.03895	7.16179	7.09143	7.13659
RHAL1_00821	7.29096	7.31963	7.30074	6.84337	6.95693	6.93006	7.11045	7.28504	7.27593	7.19725	7.18674	7.21345	7.41427	7.40319	7.3615
RHAL1_00822	8.04085	8.0112	8.09766	7.4233	7.51516	7.54737	7.77619	7.89694	7.91423	7.78497	7.82252	7.9146	8.00341	8.12279	8.04751
RHAL1_00823	8.12209	8.22473	8.23288	6.97096	6.95161	7.21721	7.32102	7.52329	7.25684	7.88679	7.95354	8.03256	8.0873	8.08156	8.06134
RHAL1_00824	6.77961	6.77267	6.82314	5.95515	6.00708	6.23602	5.72757	5.86108	5.66744	6.58826	6.56451	6.53978	6.44372	6.3576	6.40772
RHAL1_00825	7.38144	7.28135	7.18446	6.41939	6.52187	6.84675	6.22827	6.27699	6.19062	7.08976	7.05939	7.15805	7.06517	7.08902	7.05673
RHAL1_00826	7.35245	7.21057	7.17692	6.50822	6.66425	6.80086	6.29618	6.34909	6.06287	7.0129	6.9355	7.04239	6.88356	6.8544	6.7552
RHAL1_00827	7.19765	7.17745	7.08887	6.20957	6.3275	6.50363	6.02619	6.04394	5.89051	6.93206	6.88807	7.04792	6.93633	6.90894	6.85586
RHAL1_00828	8.5668	8.59561	8.59434	7.15644	7.2194	7.50842	7.21778	7.37064	7.06885	8.39637	8.33956	8.56796	8.55192	8.53228	8.60799
RHAL1_00830	7.40426	7.52309	7.62001	6.33297	6.47454	6.45693	5.76149	5.6468	5.44324	7.37711	7.40926	7.52679	6.56022	6.48622	6.61689
RHAL1_00831	6.13797	6.28138	6.60506	4.83641	4.92637	5.03973	4.13538	4.01483	3.86008	5.76208	5.97945	6.04866	4.71031	4.83336	5.11083
RHAL1_00832	5.92501	5.91552	5.43261	6.47699	6.53478	6.65633	6.29031	5.8097	6.24625	5.97521	5.97486	5.87104	5.77112	5.79597	5.77361
RHAL1_00833	4.15013	4.19538	3.96862	5.04054	5.15148	5.05639	4.91791	4.74916	4.7845	4.3886	4.19377	4.30482	4.18544	4.16726	3.97764
RHAL1_00834	4.31464	4.68685	4.74051	3.671	3.93255	3.69649	3.89903	3.92908	4.16167	3.9988	4.22812	4.21317	4.66536	4.51328	4.61254
RHAL1_00835	-0.247978	-0.777559	-1.05175	-1.47397	-1.77216	-1.94517	-1.46066	-0.91345	-0.669627	-1.57238	-1.36578	-1.43875	-0.661151	-0.987325	-0.535161
RHAL1_00836	3.07857	3.07971	3.07369	2.17383	2.08147	1.82023	2.16387	2.45776	2.50914	2.48298	2.82858	2.60784	2.6792	2.59359	2.90727
RHAL1_00837	6.12857	6.08055	6.0392	4.63214	4.59493	4.56537	4.8183	4.96187	4.8539	5.6164	5.63818	5.54549	5.62261	5.53386	5.76817
RHAL1_00838	8.49619	8.55774	8.4262	6.72148	6.70298	6.93771	6.95867	7.11974	6.93753	7.75751	7.82284	7.89759	8.10106	8.16167	8.15433
RHAL1_00839	6.83106	6.83481	6.60558	4.59194	4.77987	4.94257	4.92352	5.09699	4.93575	5.35881	5.27193	5.53574	5.65363	5.59568	5.83873
RHAL1_00840	4.96118	4.90864	4.96144	3.75468	3.68858	3.51976	3.9934	4.14072	4.09771	4.21503	4.19771	4.02128	4.23086	4.30899	4.53144
RHAL1_00841	6.35836	6.37051	6.39642	5.18078	5.29665	5.17255	5.65869	5.76189	5.85467	5.69715	5.72659	5.6999	5.89084	5.83624	6.13135
RHAL1_00842	6.9491	6.89599	6.94308	5.52662	5.6805	5.79863	6.37045	6.53646	6.44408	6.0951	6.01387	6.24629	6.41843	6.45052	6.57271
RHAL1_00843	7.04233	6.89012	6.65354	6.79415	6.62705	6.48208	7.17479	7.2847	7.20674	6.51125	6.5913	6.47187	7.17754	6.6962	6.78571
RHAL1_00844	5.61365	5.70293	5.71851	4.6882	4.94446	4.73331	5.6413	5.69071	5.73837	5.11334	5.02562	5.14348	5.51803	5.43352	5.6978
RHAL1_00845	5.74482	5.72849	5.7869	5.05024	5.08843	5.11218	5.69143	5.76436	5.82683	5.23134	5.23401	5.25457	5.36348	5.49588	5.48493
RHAL1_00846	2.68205	2.73922	2.61625	2.04124	2.41258	2.22054	2.93375	2.97166	3.24138	2.53287	2.49578	2.15122	2.54754	2.46345	2.85809
RHAL1_00847	6.72898	6.87207	6.72309	6.31154	6.27541	6.41178	6.42056	6.5483	6.51313	6.63937	6.77219	6.89245	6.87657	6.77875	6.82274
RHAL1_00848	6.38229	6.57718	6.48293	5.69541	5.90634	5.80721	5.93758	6.11517	6.09926	6.21754	6.46473	6.31897	6.50731	6.4507	6.4867
RHAL1_00849	9.40449	9.34032	9.37702	7.75132	7.83602	8.06719	8.05458	8.25051	8.01095	8.90323	8.8539	9.08194	9.33329	9.46281	9.41352
RHAL1_00850	6.09124	6.26219	6.24769	5.45702	5.45595	5.29904	5.42639	5.57634	5.60036	5.83667	5.81863	5.90039	6.2537	6.1741	6.20495
RHAL1_00851	3.44336	3.79401	3.73314	3.02809	2.93651	2.9006	2.96514	2.94395	2.88379	3.44452	3.56984	3.50219	3.58113	3.54413	3.76972
RHAL1_00852	2.79928	3.09612	3.13055	2.23824	2.56424	2.20503	2.51301	2.41802	2.64065	2.9152	2.89812	2.76984	2.86582	2.61928	3.10228
RHAL1_00853	5.71647	5.89544	5.84195	5.7264	5.79227	5.71352	6.01873	6.00339	5.96095	5.73987	5.80058	5.73586	5.79157	5.67714	5.81139
RHAL1_00854	4.56171	4.58078	4.58503	4.43801	4.27693	4.14141	4.50251	4.4301	4.49033	4.33537	4.40235	4.31079	4.44719	4.3533	4.44248
RHAL1_00855	5.69751	5.64136	5.69335	5.78355	5.83914	5.87737	5.90518	5.98778	5.90693	5.65714	5.544	5.58546	5.76743	5.65464	5.67958
RHAL1_00856	6.76451	6.71489	6.67743	5.38224	5.43839	5.65053	5.80378	6.05895	5.85612	6.54919	6.4025	6.59038	6.95052	6.95721	6.85884
RHAL1_00857	11.0354	11.1137	11.1343	9.35657	9.48311	9.67261	9.99214	10.2378	9.99215	10.7356	10.7957	11.063	11.2489	11.2671	11.2507
RHAL1_00858	7.64379	7.65927	7.66915	7.18343	7.0921	7.15047	6.31853	6.13407	6.11953	7.52276	7.54925	7.58977	6.55148	6.53344	6.46763
RHAL1_00859	7.06777	7.08951	7.174	6.28159	6.25827	6.23698	5.1751	4.9799	5.08424	6.84447	6.77721	6.66418	5.64593	5.73558	5.7258
RHAL1_00860	7.20046	7.24949	7.40655	5.97346	5.96135	5.89479	5.18314	5.07958	4.85584	6.9847	7.06415	6.94108	5.66988	5.62894	5.72829
RHAL1_00861	7.85648	8.07953	8.20205	7.18107	7.18016	7.2954	6.92913	6.95313	6.80211	7.61715	7.83714	7.88271	7.26058	7.10752	7.1947
RHAL1_00862	4.83751	5.00196	4.92974	4.55934	4.52915	4.51701	4.38208	4.45731	4.3951	4.72076	4.72076	4.69267	4.38024	4.21691	4.38208
RHAL1_00864	4.19587	4.26327	4.48556	4.30899	4.19446	3.94072	4.2884	4.41881	4.52357	4.33537	4.29153	4.25198	3.89846	3.88644	4.04312
RHAL1_00865	7.54443	7.55785	7.4977	7.30278	7.33821	7.27975	7.27667	7.24745	7.24563	7.39865	7.40201	7.30595	7.13695	7.13082	7.12954
RHAL1_00866	6.15022	6.2432	6.31839	6.09551	6.11974	6.0558	6.07413	5.99413	6.09599	6.21399	6.20653	6.06642	5.81682	5.83651	5.99141
RHAL1_00867	7.41204	7.40722	7.37576	7.69373	7.6588	7.65054	7.51365	7.43474	7.51475	7.44289	7.46435	7.48975	7.30532	7.39373	7.27131
RHAL1_00868	6.52395	6.48807	6.6532	6.29475	6.28418	6.13668	6.18826	6.14476	6.24293	6.54485	6.56451	6.43108	6.32434	6.32888	6.40519
RHAL1_00869	5.67428	5.70728	5.84723	5.57155	5.47522	5.20279	5.3565	5.53514	5.35572	5.62629	5.66693	5.56894	5.32127	5.36493	5.54691
RHAL1_00870	7.76262	7.82081	7.96567	7.79686	7.83695	7.74481	7.48889	7.53189	7.56011	7.68412	7.75048	7.72426	7.18655	7.27094	7.18453
RHAL1_00871	6.12857	6.11644	6.18704	5.83653	5.77488	5.79475	5.31263	5.31888	5.31622	5.87413	5.90876	5.87172	5.30607	5.41786	5.36522
RHAL1_00872	5.89552	5.77637	5.94395	5.90452	5.90207	5.85021	5.70311	5.7894	5.81644	5.7821	5.77888	5.86497	5.70635	5.67009	5.65688
RHAL1_00873	9.67535	9.90646	9.93152	10.7277	10.8277	10.6216	11.2611	11.3106	11.4	10.2663	10.3107	10.1523	10.8806	10.7793	10.5121
RHAL1_00874	4.25863	4.38514	4.33851	4.30553	4.22892	4.44733	4.46347	4.34259	4.47027	4.33034	4.13572	4.47319	4.36728	4.31608	4.41182
RHAL1_00875	8.63147	8.29867	7.63914	8.81714	8.84471	9.19506	8.36576	8.2303	8.2355	8.4636	8.05675	8.11517	8.49116	8.58131	8.02483
RHAL1_00876	7.82535	7.66504	7.37809	8.77955	8.75172	8.76563	8.62049	8.36367	8.57057	7.90695	7.69873	7.61986	7.61338	7.76584	7.40233
RHAL1_00877	5.33374	5.28434	5.35204	6.39079	6.48883	6.13396	6.31762	6.10387	6.44921	5.36374	5.39319	5.37588	5.19219	5.32176	5.41438
RHAL1_00878	4.53705	4.56097	4.58853	4.00874	4.1722	3.95315	4.14226	4.26771	4.27734	4.34936	4.40304	4.28574	4.5331	4.52421	4.69315
RHAL1_00879	11.4217	11.2378	10.7954	12.5892	12.7303	12.5643	12.2858	12.1971	12.3159	11.4983	11.3026	11.3857	11.5772	11.7385	11.0317
RHAL1_00880	8.42248	8.00483	7.84672	10.9983	11.0677	10.8652	9.93696	9.68504	10.031	8.8249	8.66903	8.67271	8.15649	8.41505	8.02844
RHAL1_00881	8.00798	8.18854	8.35989	8.95901	8.94685	8.88805	8.43073	8.35029	8.20756	8.1787	8.32119	8.46295	8.04317	8.03053	8.26433
RHAL1_00882	9.94924	9.79815	9.75905	10.8424	10.7816	10.8918	11.3216	11.3215	11.0036	9.48777	9.30093	9.52444	10.1206	10.3236	9.98717
RHAL1_00883	5.04041	5.20381	5.5093	5.02448	4.98064	4.87068	4.59169	4.52901	4.44607	5.39056	5.32701	5.2369	4.56111	4.42499	4.2287
RHAL1_00884	4.21709	3.96794	3.94038	4.78011	4.59669	4.39249	3.81366	3.647	3.44015	4.77654	4.49761	4.38156	3.36021	3.60455	3.33904
RHAL1_00885	4.76806	4.70836	4.57376	4.36665	4.14358	4.20645	4.28218	4.44377	4.34777	4.78613	4.47503	4.65246	4.79077	4.83226	5.03541
RHAL1_00886	3.12423	2.87619	2.93965	4.74898	4.74298	4.31877	4.82943	4.86452	5.02184	3.4501	3.45718	3.01152	3.01036	3.30227	3.01114
RHAL1_00887	3.36145	3.35498	3.20913	4.98603	5.02969	4.77066	5.21743	5.09305	5.29284	3.8065	3.48586	3.45621	3.24981	3.36892	3.35363
RHAL1_00888	8.12682	8.27774	8.34908	7.53279	7.59825	7.66808	7.80596	8.02118	7.70787	8.10971	8.22234	8.31885	8.30562	8.34102	8.33691
RHAL1_00889	5.10835	5.25221	5.03621	4.83481	4.80902	4.86576	5.06641	5.04982	5.24345	5.14977	5.08519	5.03879	5.06955	5.04533	5.06132
RHAL1_00890	8.18198	7.96489	7.97828	10.2253	10.3493	10.2726	9.93958	9.99777	9.6717	8.40865	8.3162	8.38741	7.71245	7.99036	7.58938
RHAL1_00891	10.57	10.3628	10.23	12.7832	12.8333	12.7203	12.3255	12.4045	12.2001	10.9763	10.8606	10.7919	10.1479	10.4081	9.98765
RHAL1_00892	4.55031	4.47964	4.45901	5.27591	5.27152	5.00508	4.82943	4.68469	5.01753	4.60226	4.45275	4.27049	4.30748	4.43515	4.28814
RHAL1_00893	7.87038	7.96517	8.11423	7.23017	7.27227	7.22939	7.49509	7.66304	7.47833	7.79851	7.93546	8.02114	8.00896	7.93721	8.06338
RHAL1_00894	4.51827	4.55801	4.44362	4.01723	4.14839	3.88505	4.23274	4.33727	4.51381	4.38569	4.40372	4.36347	4.6805	4.55182	4.64255
RHAL1_00895	-2.97421	-1.23049	-1.94	-1.91647	-2.5168	-4.51336	-2.78756	-2.5028	-2.05522	-1.8362	-1.69976	-3.87442	-2.0098	-3.13354	-2.60532
RHAL1_00896	2.33083	2.36221	2.30481	2.53897	2.53516	2.20503	2.55487	2.47238	2.47431	2.3855	2.50089	2.22056	2.238	2.49433	2.45391
RHAL1_00897	6.52507	6.5881	6.68775	6.16725	6.29018	6.32448	6.07593	6.11944	6.02726	6.34692	6.44179	6.54591	6.36545	6.36578	6.41334
RHAL1_00898	7.3776	7.29508	7.22036	6.90705	6.95796	7.15804	6.60275	6.64372	6.54075	7.20702	7.11553	7.11603	6.93935	7.00331	7.00426
RHAL1_00899	7.36151	7.29196	7.23251	6.97315	6.93413	7.02749	6.48479	6.5589	6.53895	7.21058	7.05559	6.95339	7.08138	7.12377	7.03464
RHAL1_00900	7.6204	7.57102	7.57744	7.49932	7.50429	7.41562	7.40339	7.45819	7.57384	7.62877	7.60854	7.45679	7.61312	7.61596	7.75142
RHAL1_00901	3.96443	3.95225	4.11962	3.73764	3.68693	3.45132	4.14089	4.13307	4.40041	4.02642	4.15289	3.96683	4.36484	4.22781	4.49095
RHAL1_00902	3.22252	3.06727	3.18526	3.81441	3.81949	3.64379	3.86283	3.95187	3.9588	3.08961	3.15347	2.9567	3.41634	3.23073	3.23079
RHAL1_00903	4.2182	4.13412	4.18403	5.14956	5.27317	5.01845	4.80621	4.80415	4.93849	4.1628	4.13819	4.15569	3.64828	3.85326	3.94697
RHAL1_00904	6.77302	6.50948	6.27404	8.22585	8.18061	8.11456	8.2921	8.36204	8.19012	6.79001	6.53191	6.58094	6.6524	6.80614	6.3295
RHAL1_00905	7.86305	7.98459	7.728	7.06224	6.9814	7.2925	7.21664	7.25786	7.16229	7.63917	7.66884	7.82161	8.00125	7.86024	7.97969
RHAL1_00906	6.3129	6.37409	6.4676	6.09885	6.19576	6.22646	6.21853	6.30381	6.12956	6.41691	6.43612	6.52165	6.2962	6.26643	6.29506
RHAL1_00907	8.0374	8.11268	7.80952	7.07179	7.06119	7.28637	7.17328	7.24763	7.15484	7.97644	7.92859	7.93457	7.97099	7.98054	7.89182
RHAL1_00908	8.63501	8.72965	8.84597	7.77511	7.76175	7.67079	7.26663	7.12379	6.83411	8.49613	8.6301	8.61327	7.67867	7.56481	7.61971
RHAL1_00909	4.78087	4.87931	4.95927	4.38209	4.47562	4.32476	4.85563	5.06598	4.93758	4.8022	4.76451	4.71085	4.77613	4.67209	4.66807
RHAL1_00910	5.87247	5.81034	5.85336	4.89368	5.02316	5.2196	5.67776	5.76288	5.76692	5.57193	5.46042	5.70255	5.69732	5.92287	5.85306
RHAL1_00911	6.28831	6.21342	6.26925	5.51817	5.60203	5.79777	6.13163	6.10621	6.25104	6.06605	6.05208	6.24004	6.45736	6.51337	6.49037
RHAL1_00912	5.45201	5.44031	5.49219	4.72325	4.85682	4.82998	5.20696	5.27714	5.39815	5.3474	5.40996	5.43724	5.60547	5.53959	5.537
RHAL1_00913	6.30223	6.31857	6.45863	5.35065	5.41513	5.55896	5.85453	6.02835	5.80246	6.08498	6.07564	6.19068	6.45525	6.45873	6.52086
RHAL1_00914	7.16841	7.1861	7.20252	6.39352	6.40138	6.54732	7.24729	7.43209	7.3562	7.014	7.01603	7.19822	7.55082	7.64009	7.50257
RHAL1_00915	6.15891	6.16951	6.1912	5.75165	5.73946	5.78392	5.95019	5.94648	5.90833	6.17104	6.19038	6.28271	6.17432	6.15732	6.21275
RHAL1_00916	5.7809	5.84626	5.79056	5.3292	5.2885	5.27139	5.63595	5.58758	5.54027	6.15889	6.18641	6.10618	6.06145	6.04307	6.05479
RHAL1_00917	-1.27515	-1.19013	-1.31948	-0.37325	0.810255	-0.883602	0.65394	-0.596161	-0.809801	-0.427266	-0.624524	-0.385964	-1.12722	-0.785041	-1.3477
RHAL1_00918	0.904133	1.13187	1.04946	2.00752	1.9772	2.23588	1.7318	1.75933	1.57358	1.60104	1.68015	1.2907	1.19954	1.48179	1.34576
RHAL1_00919	1.77809	1.93039	1.82391	2.30454	2.32607	2.40375	2.34181	2.31361	2.59504	1.92839	1.87409	1.88373	1.69571	1.46489	1.86348
RHAL1_00920	3.66443	3.67478	3.72553	4.72757	4.77832	4.62387	4.62843	4.6106	4.40306	3.85213	3.65955	4.08309	3.82809	3.80594	3.71049
RHAL1_00921	0.0793233	0.125867	0.477972	1.83881	1.37549	1.08388	1.66456	1.27217	1.55464	0.890273	0.934773	0.68948	0.676589	0.628211	0.553141
RHAL1_00922	4.62911	4.62528	4.50052	5.374	5.44133	5.54261	5.6168	5.59372	5.44966	4.72153	4.773	4.94588	4.63257	4.58936	4.7228
RHAL1_00923	9.81089	9.8785	9.95637	12.5939	12.6552	12.6607	12.3327	12.3143	11.894	10.6214	10.577	10.7372	10.3029	10.3321	10.1151
RHAL1_00924	1.88247	1.91197	2.12734	5.18141	5.16459	5.09475	4.85143	4.67629	4.44607	2.77121	2.66036	2.89441	2.39628	2.64452	2.20129
RHAL1_00925	1.52214	1.48334	1.65775	2.42864	1.9772	2.10833	2.28822	2.5012	2.29199	1.74102	1.47176	1.62708	1.72648	1.68525	1.75041
RHAL1_00926	2.29765	2.15849	2.32175	2.4869	2.54977	2.86157	2.78689	3.19383	2.69353	2.35809	2.07278	2.16448	2.38024	2.44058	2.27469
RHAL1_00927	1.41019	1.41303	1.30252	1.4189	1.68449	1.44233	1.66456	1.70257	1.63795	1.06513	1.21571	1.08299	1.64292	1.54751	1.69037
RHAL1_00928	1.63933	1.65932	1.92493	1.18752	1.3254	1.22381	1.41464	1.41023	1.75038	1.80041	1.85423	1.80127	1.85736	1.71415	2.12018
RHAL1_00929	1.11879	0.466069	0.742359	0.89961	0.926813	1.33245	1.1672	1.41023	0.962043	0.653107	0.986778	0.88367	1.02075	1.20469	0.771711
RHAL1_00930	2.87152	2.63917	2.95927	2.57011	2.45977	2.9006	2.53827	2.67983	2.71074	2.55373	2.56827	2.78136	2.67395	2.58057	2.6133
RHAL1_00931	4.21154	4.24774	4.07136	4.37659	4.37046	4.30671	4.12569	4.19169	4.19567	4.20407	4.33874	4.02371	4.17804	4.16726	4.23659
RHAL1_00932	2.81109	3.1264	3.06164	2.89302	2.81472	2.82822	2.71485	3.06789	3.07862	2.91251	2.87859	2.5143	2.9508	3.11268	3.03749
RHAL1_00933	1.37881	1.58568	1.36922	1.87042	1.60974	1.75073	1.97324	1.88853	1.44582	1.92839	1.63431	1.55509	1.58254	1.67549	2.01803
RHAL1_00934	-3.34137	-2.53727	-3.36275	-3.74229	-2.29166	-4.51336	-2.62916	-4.44737	-2.61706	-1.4566	-2.41462	-3.61083	-3.05546	-2.77115	-2.2512
RHAL1_00935	1.40241	1.07504	1.23258	0.887302	1.23786	1.09514	1.45058	1.23835	0.873143	0.613913	0.872949	0.345958	0.899979	1.06209	0.650894
RHAL1_00936	-0.0217455	-0.747963	-0.129357	-0.781246	-0.840728	-0.498	-0.150138	-0.637435	-0.215071	-0.729336	-0.716576	-0.767144	-0.0441132	-0.449725	-0.196027
RHAL1_00937	5.63165	5.57118	5.52254	5.93473	6.03948	6.10779	5.9072	5.78306	5.81694	5.80657	5.77704	5.71198	5.28727	5.45936	5.37717
RHAL1_00938	6.24817	6.21225	6.09274	5.72812	5.77877	6.12231	5.72115	5.56046	5.39948	6.18726	5.94465	6.33323	5.97279	6.15358	5.92104
RHAL1_00939	3.85322	4.02263	3.89696	3.61611	3.5555	3.54872	3.58222	3.54692	3.54939	3.83376	3.94703	4.03338	3.76032	3.72778	3.86333
RHAL1_00940	1.7841	1.99308	1.82391	1.23686	1.6911	2.02836	1.92297	1.91732	1.89287	1.8235	1.85022	1.95667	2.11936	1.90172	1.84065
RHAL1_00941	2.01084	1.78105	1.94693	2.98253	3.11664	3.09539	3.10979	3.21717	3.16853	2.37382	2.21349	1.873	2.14995	2.08622	1.94711
RHAL1_00942	6.7245	6.76162	6.66155	5.18707	5.34406	5.8448	5.61878	5.62406	5.1637	6.64788	6.3815	6.85052	6.66139	6.83726	6.786
RHAL1_00943	5.4454	5.46974	5.42283	4.57956	4.61331	4.96805	4.89038	4.99686	4.59713	5.42682	5.28534	5.65755	5.41042	5.65837	5.5745
RHAL1_00944	2.45263	2.44141	2.40677	2.28121	2.39245	2.46144	2.44338	2.37197	2.59967	2.36597	2.32159	2.47936	2.46479	2.6545	2.53864
RHAL1_00945	6.53578	6.59641	6.6214	5.85481	5.86639	6.07547	6.20807	6.22396	6.09148	6.29805	6.41882	6.49457	6.66817	6.54639	6.61218
RHAL1_00946	5.54418	5.29549	5.03775	5.17509	4.92777	5.19169	5.54539	5.43604	5.06178	5.38232	5.03668	5.43359	5.16297	5.42699	5.11369
RHAL1_00947	8.24873	8.08629	7.86308	8.39473	8.31107	8.6704	9.17459	9.15688	8.91125	8.13531	7.96081	8.27979	8.02336	8.28704	7.98321
RHAL1_00948	6.99623	6.91952	6.72054	8.02421	8.03173	8.17806	8.43655	8.40492	8.28049	6.94839	6.95789	6.95068	6.86697	7.0239	6.8106
RHAL1_00949	7.64966	7.56588	7.52931	6.73378	6.76222	7.1679	6.83287	6.89936	6.68212	7.38332	7.33059	7.57206	7.57083	7.71625	7.58174
RHAL1_00950	6.05354	6.04849	6.1415	6.39134	6.37007	6.29641	6.17691	6.03123	6.08407	5.92606	6.02102	5.93336	5.87662	5.76638	5.86979
RHAL1_00951	6.60055	6.69803	6.98715	6.37518	6.32935	6.3355	6.22697	6.26793	5.96544	6.34318	6.41645	6.80451	6.43947	6.45088	6.66448
RHAL1_00952	4.74977	4.84391	4.81179	3.9786	4.06944	4.0931	4.12012	4.25226	4.07629	4.44459	4.66028	4.68502	4.6746	4.71562	4.88337
RHAL1_00953	8.48989	8.64128	8.6121	6.82513	6.93361	7.13743	7.07851	7.14125	7.07716	8.23998	8.39954	8.43411	8.16605	8.1162	8.30338
RHAL1_00954	3.4185	3.32918	3.33294	2.31836	2.34715	2.19983	2.61548	2.30818	2.72351	3.04365	3.26448	2.77561	3.14362	3.07604	3.19703
RHAL1_00955	4.78387	4.76013	4.67677	4.64864	4.70104	4.83838	4.83878	4.73407	4.69114	4.7669	4.68692	4.82795	4.90501	4.85569	4.86708
RHAL1_00956	4.44913	4.47338	4.55311	4.24893	4.19562	4.08606	4.1922	4.29127	4.25552	4.54264	4.58877	4.43814	4.35174	4.3487	4.3281
RHAL1_00957	7.30707	7.36943	7.44668	5.43658	5.53613	5.73122	5.55986	5.77865	5.47254	6.78634	6.74022	6.96401	6.79576	6.61791	6.51384
RHAL1_00958	3.91606	4.11411	4.15029	3.19217	3.08688	2.82484	2.3177	2.30274	2.16042	3.78461	3.72225	3.67578	2.55327	2.31098	2.23671
RHAL1_00959	7.76954	7.73753	7.81999	7.70583	7.74775	7.70575	8.13009	8.16147	8.13821	7.70826	7.6743	7.78721	7.87998	7.88223	7.71986
RHAL1_00960	4.75054	4.85178	4.81897	4.1273	4.29764	4.17761	4.48312	4.62048	4.61779	4.53391	4.55718	4.46875	4.76135	4.63163	4.71905
RHAL1_00961	6.65641	6.58046	6.67215	6.75129	6.73949	6.65157	6.8523	6.75107	6.92123	6.52848	6.60206	6.53808	6.68132	6.69952	6.72683
RHAL1_00962	5.32347	5.31271	5.49331	5.19708	5.15507	5.01178	5.22393	5.24557	5.33991	5.20026	5.3392	5.26589	5.39375	5.38342	5.55815
RHAL1_00963	8.89021	8.83447	8.70763	8.01381	8.10299	8.36219	8.1261	8.10422	8.02746	8.57733	8.51073	8.66068	8.94328	8.98775	8.86097
RHAL1_00964	8.10144	8.27064	8.35886	7.14453	7.09428	7.36522	7.36581	7.50147	7.15052	8.05246	8.20186	8.34353	8.19332	8.16336	8.25173
RHAL1_00965	7.59683	7.54529	7.63829	6.46073	6.44186	6.70468	6.32641	6.52569	6.20131	7.44021	7.33651	7.50622	7.38814	7.48931	7.47772
RHAL1_00966	6.49657	6.46851	6.47973	6.25129	6.32112	6.23602	6.47746	6.35929	6.38468	6.58699	6.4894	6.45488	6.57139	6.58927	6.38442
RHAL1_00967	5.79249	5.64937	5.77403	5.66148	5.66674	5.51929	5.54435	5.54267	5.7289	5.87793	5.87392	5.75022	5.66955	5.72822	5.72674
RHAL1_00968	6.94174	7.0634	7.09294	6.36661	6.29912	6.64488	6.4408	6.52365	6.25874	6.87811	6.92519	7.17002	7.04802	7.06433	7.16709
RHAL1_00969	4.06889	4.26145	4.52193	4.23928	4.14237	4.15358	4.495	4.36888	4.51992	4.40495	4.35862	4.25715	4.39787	4.35636	4.45305
RHAL1_00970	7.61746	7.80585	7.91543	6.60441	6.57553	6.66957	6.99124	7.12784	6.84487	7.64121	7.80865	7.7993	7.78451	7.66659	7.89937
RHAL1_00971	6.4242	6.39082	6.45556	5.92461	5.96681	5.9116	5.89787	5.98524	5.96454	6.38961	6.39118	6.31799	6.34659	6.44407	6.46968
RHAL1_00972	6.84458	6.78712	6.85753	6.39487	6.5072	6.57673	6.60424	6.70331	6.74219	6.78836	6.76782	6.81172	6.94372	6.98094	6.94928
RHAL1_00973	6.49314	6.6154	6.81299	5.98866	6.05365	5.93881	6.28472	6.44086	6.42856	6.76954	6.80709	6.7579	7.07678	7.03623	7.24796
RHAL1_00974	8.90548	8.67488	8.68149	10.4413	10.7277	10.4106	10.336	10.3516	10.503	8.85357	8.81622	8.75114	8.45391	8.74693	8.4158
RHAL1_00975	5.14379	5.18619	5.27976	8.10158	8.1177	8.03504	7.05171	6.92771	6.89512	5.40355	5.38006	5.44722	5.5617	5.596	5.45517
RHAL1_00976	5.02655	4.99048	5.17552	5.84689	5.8007	5.6424	5.81846	5.70265	5.91623	4.99439	4.9764	4.68272	5.11193	4.97393	5.15685
RHAL1_00977	7.33825	7.3343	7.40754	8.49908	8.41538	8.18935	8.1681	8.00535	8.19767	7.37309	7.38956	7.17562	7.43081	7.52705	7.47457
RHAL1_00978	5.77903	5.85352	5.91577	5.83693	5.80337	5.8255	5.78675	5.92626	5.93465	5.41784	5.44091	5.47009	5.78732	5.78948	5.83382
RHAL1_00979	3.23353	3.25438	3.27671	3.69591	3.62098	3.41359	3.80328	3.60116	3.76033	3.42012	3.34496	3.10387	3.54849	3.52659	3.55083
RHAL1_00980	4.6911	4.80575	4.93471	4.99682	5.01462	4.76626	5.03717	5.10951	4.90618	4.97132	5.00054	4.8161	5.01244	4.82234	4.95476
RHAL1_00981	6.04482	6.02028	6.13624	6.81238	6.68053	6.56691	6.64164	6.62202	6.58575	6.1119	6.24992	6.07112	6.29278	6.20518	6.39934
RHAL1_00982	6.33249	6.21225	6.24458	8.5052	8.51318	8.31324	8.6394	8.66514	8.69216	6.78304	6.69166	6.61835	6.62799	6.66354	6.50461
RHAL1_00983	7.83694	8.0366	8.21327	8.65542	8.68019	8.79984	9.08277	9.05616	8.92277	7.77066	7.8199	8.12644	7.58891	7.56704	7.45186
RHAL1_00984	6.50091	6.58882	6.58871	8.85274	8.91823	8.57868	9.14414	9.17254	9.19799	7.21972	7.18862	6.99556	7.03258	7.08591	6.92926
RHAL1_00985	5.81391	5.84747	5.92079	5.04054	5.06573	5.00881	5.18447	5.46619	5.25302	5.6838	5.63847	5.70557	5.99455	5.93417	6.00225
RHAL1_00986	5.18292	5.10793	5.1544	5.46222	5.62981	5.39384	5.40766	5.68758	5.66854	5.32937	5.37728	5.34273	5.33131	5.36569	5.33654
RHAL1_00987	8.96946	9.14904	9.36292	8.1873	8.1669	8.46997	8.28551	8.49943	7.91933	8.99543	9.09378	9.47606	8.92142	8.83385	8.95258
RHAL1_00988	9.45796	9.39178	9.41898	9.17372	9.08669	9.08356	9.10077	8.90917	8.79064	9.59957	9.49455	9.60494	9.08509	8.81844	8.85813
RHAL1_00989	9.79911	9.90071	9.45167	9.17328	9.16108	9.57838	8.88745	8.11144	8.86048	9.28083	9.48475	9.72111	9.15662	9.149	9.27878
RHAL1_00990	8.10023	7.88752	7.70219	7.34923	7.19636	7.39285	7.18932	7.07012	7.2373	7.8465	7.67146	7.68013	7.57946	7.53103	7.42141
RHAL1_00991	8.07284	7.92159	7.9282	7.10688	7.15678	7.25785	7.20485	7.34818	7.23079	7.71637	7.6853	7.81733	7.94049	7.90146	7.96525
RHAL1_00992	9.24633	9.1384	8.86036	7.86934	7.88375	8.23404	7.95685	8.05962	7.96037	8.91281	8.73455	8.76149	9.11886	9.07096	8.97179
RHAL1_00993	5.19311	5.5032	5.68748	4.74558	4.69858	4.7297	4.92032	5.08117	4.8539	5.38232	5.49706	5.56894	5.61166	5.42079	5.65851
RHAL1_00994	11.9365	11.3125	10.7395	13.3145	13.2357	13.2509	12.9049	12.771	12.9564	12.1389	11.6931	11.4395	11.3089	11.6591	10.8811
RHAL1_00995	5.34495	5.30214	5.18989	5.28708	5.32666	5.17851	5.32418	5.38671	5.1946	5.57193	5.4545	5.26076	5.20089	5.2825	5.25727
RHAL1_00996	4.16401	4.40997	4.41627	4.26805	4.30628	4.14141	4.28964	4.35842	4.50643	4.24954	4.51669	4.2664	4.53817	4.42426	4.7309
RHAL1_00997	6.00234	6.07693	6.09076	5.52315	5.57505	5.51667	5.7797	5.88131	5.92823	5.72768	5.98265	6.05371	6.49916	6.29242	6.39033
RHAL1_00998	5.7715	5.70092	5.91689	6.149	6.21909	6.03767	6.23376	6.25389	6.17482	5.76095	5.83898	5.86361	6.19051	6.16016	6.21675
RHAL1_00999	6.46797	6.25581	6.13048	8.77575	8.81784	8.50508	8.91469	8.80397	9.01931	6.78322	6.77734	6.51757	6.54861	6.623	6.33442
RHAL1_01000	5.89621	6.04691	6.22333	6.60394	6.63756	6.4188	6.65974	6.51573	6.64959	5.623	5.85005	5.66573	5.07155	4.98286	5.12697
RHAL1_01001	7.52844	7.50793	7.51842	9.30538	9.38017	9.28875	9.87287	9.82385	9.92097	7.93007	7.83543	7.89104	7.68138	7.77558	7.64333
RHAL1_01002	5.72507	5.45788	5.52437	7.87267	8.01891	7.75683	8.53586	8.51504	8.67979	6.48682	6.31802	6.13003	5.66988	6.0063	6.00303
RHAL1_01003	7.55193	7.57441	7.66766	6.41055	6.40012	6.33461	6.81187	6.83102	6.84121	7.46302	7.45556	7.55998	7.54894	7.65056	7.64481
RHAL1_01004	6.33172	6.23025	6.39582	5.56383	5.81173	5.49133	6.00935	6.01509	6.24736	6.20358	6.19433	6.04926	6.62647	6.59947	6.60745
RHAL1_01005	8.20173	8.21055	8.06641	6.95317	7.05608	7.09967	7.61843	7.6982	7.78376	8.10309	8.13897	7.89742	8.60588	8.49442	8.5031
RHAL1_01006	4.23473	4.3818	4.42257	3.70471	4.0099	3.62255	3.95483	3.83603	4.0066	4.18191	4.28189	4.29982	4.24864	4.17594	4.44853
RHAL1_01007	1.03067	1.63144	1.24685	1.0059	1.29102	0.877665	1.61792	1.18015	1.68224	1.63407	1.54792	1.55509	1.27085	1.46489	1.77471
RHAL1_01008	7.0453	7.11591	7.20982	6.62077	6.64269	6.58325	6.78595	6.92439	6.83264	7.03084	7.10653	7.1733	7.15815	7.12859	7.1266
RHAL1_01009	9.18924	9.16128	9.07875	8.88332	8.80071	9.07851	8.63544	8.51239	8.3793	9.02046	8.93514	9.18283	8.89489	8.87556	8.79887
RHAL1_01010	4.84183	4.79762	4.76239	4.47857	4.47371	4.40837	4.39136	4.47436	4.25845	4.63281	4.73929	4.84177	4.63798	4.62847	4.73709
RHAL1_01011	4.74209	4.96669	5.01032	4.1673	4.3424	4.08606	4.42899	4.65187	4.49779	4.76317	4.82086	4.70557	4.95025	4.80061	5.07508
RHAL1_01012	4.72659	4.79699	4.83558	4.97226	4.77832	4.60431	5.33142	5.39249	5.41924	4.79053	4.89806	4.67887	5.21678	4.85785	4.96219
RHAL1_01013	4.29376	4.12014	4.17007	4.74558	4.72539	4.73601	4.71683	4.91892	4.73069	4.43992	4.39275	4.3844	4.5331	4.58284	4.49826
RHAL1_01014	2.22892	2.48257	2.36489	1.95541	2.69491	1.9684	2.29317	2.23001	2.49928	2.34618	2.52371	2.26226	2.20561	2.1262	2.34777
RHAL1_01015	2.47506	2.59077	2.57728	2.27177	1.76812	2.01063	2.43892	2.1042	2.14151	2.501	2.51614	2.53145	2.80706	2.47476	2.87167
RHAL1_01016	4.55207	4.50137	4.76797	3.82735	3.82851	3.81528	3.80848	3.86217	3.83284	4.41544	4.55779	4.55935	4.4701	4.21185	4.48212
RHAL1_01017	5.59072	5.9376	6.09963	4.58052	4.68706	4.53158	4.96059	4.89831	5.1217	5.87171	6.11914	5.96116	5.77603	5.53555	6.17103
RHAL1_01018	4.90447	5.10286	5.17505	5.39968	5.43495	5.21703	5.42639	5.22556	5.3955	5.23404	5.24167	5.20945	5.33464	5.17182	5.26501
RHAL1_01019	3.87025	4.34793	4.57447	3.7256	3.74365	3.6069	4.62155	4.57151	4.53207	4.14458	4.29079	4.08657	4.75825	4.54111	5.12319
RHAL1_01020	6.44684	6.47284	6.52376	6.36162	6.28062	6.52121	6.42509	6.49379	6.21946	6.12095	6.11331	6.3642	6.62255	6.72681	6.71715
RHAL1_01021	8.85019	8.77857	8.94616	10.5652	10.6083	10.1645	10.476	10.3252	10.4278	9.21609	9.23174	9.09242	8.71719	9.01402	9.06863
RHAL1_01022	6.71079	6.6835	6.70513	6.23772	6.27211	6.25277	6.33785	6.51013	6.3624	6.50546	6.57274	6.46742	6.81005	6.78174	6.76478
RHAL1_01023	5.50384	5.84353	5.8913	4.99036	4.90023	5.09405	5.21873	5.36989	5.25888	4.93269	5.17159	4.99988	6.5659	6.65503	6.75183
RHAL1_01024	0.329609	0.677147	0.594073	-0.17955	-0.803099	-0.677956	0.163061	-0.0588621	0.794631	-0.482831	0.150187	-0.578651	1.59371	1.39521	1.93853
RHAL1_01025	6.25844	6.32685	6.32828	5.48077	5.48618	5.62162	5.8266	6.01384	5.86576	5.8217	5.82425	5.74471	6.77858	6.78459	6.68674
RHAL1_01026	4.4186	4.44803	4.49977	2.48282	2.44812	2.89094	3.01698	3.1307	2.97206	3.50826	3.20613	3.14234	5.50404	5.405	5.39374
RHAL1_01027	5.07875	5.14291	4.91475	2.90528	3.12642	3.1504	3.99188	3.88967	3.80507	3.77131	3.78653	3.91418	5.87319	5.97281	5.75051
RHAL1_01028	7.10929	7.31504	7.45917	6.1981	6.13708	6.30097	6.33575	6.44612	6.05952	6.87587	7.03457	7.18933	7.20488	7.15605	7.33724
RHAL1_01029	3.94313	3.96794	3.91828	3.9959	4.06563	4.15896	4.18821	4.17539	4.36145	3.8813	4.02015	3.88778	4.02762	4.13645	4.0179
RHAL1_01030	4.32291	4.32288	4.36408	3.57258	3.78284	3.93447	3.99035	4.07356	4.15225	4.30288	4.18346	4.29481	4.63933	4.42935	4.54209
RHAL1_01031	5.26782	5.13945	5.06517	4.27278	4.16628	4.59045	4.6047	4.75316	4.33949	4.91331	4.73983	5.05371	5.71724	5.88233	5.53806
RHAL1_01032	2.47506	2.7366	2.71188	3.123	2.98032	3.00277	3.28917	3.05175	3.23842	2.86322	2.97922	2.96682	2.98725	2.9111	2.80717
RHAL1_01033	4.9331	4.97003	5.00928	5.29583	5.26655	5.35397	5.38637	5.52874	5.57533	5.00957	4.90242	5.09237	5.18989	5.06462	5.15593
RHAL1_01034	3.97364	4.13113	3.97185	4.30321	4.1863	4.11262	4.29953	4.3386	4.49655	3.85913	3.7601	3.72135	3.85735	3.86405	3.92108
RHAL1_01035	4.6871	4.66845	4.67545	3.85448	3.99262	4.12777	3.90875	3.92022	3.86201	3.68412	3.77602	3.68194	4.04908	4.15326	4.0361
RHAL1_01036	10.324	10.1042	10.0637	11.2742	11.4205	11.2511	11.3863	11.3709	11.4458	9.48356	9.45782	9.33754	9.53766	9.7678	9.35361
RHAL1_01037	5.10476	5.33276	5.4369	5.82286	5.76982	5.78131	5.97353	6.00339	5.95149	5.41832	5.60707	5.5581	5.74537	5.65091	5.41399
RHAL1_01038	1.71038	1.61445	1.56973	2.22852	2.21125	2.1249	2.41638	2.65441	2.49928	2.05573	1.90144	1.93104	2.044	1.99103	1.69037
RHAL1_01039	4.48181	4.28132	4.15691	4.34319	4.15796	4.18422	3.48595	3.90233	3.97669	3.89771	3.85809	3.89177	4.09892	4.12484	4.07673
RHAL1_01040	6.66192	6.4182	5.87676	6.09784	6.16108	6.16234	5.84063	5.73283	5.99075	6.58889	6.2028	6.00818	6.19028	6.32596	5.98596
RHAL1_01041	8.37095	8.33034	8.34277	9.85354	10.0354	9.88279	10.0895	10.2072	10.1892	8.34013	8.26729	8.49145	9.00235	9.24973	8.86769
RHAL1_01042	7.18835	6.80844	6.5245	8.29569	8.30125	8.28371	7.937	7.90863	8.00115	7.27206	7.06004	6.9027	6.85802	7.12993	6.59403
RHAL1_01043	5.69751	5.4555	5.2566	6.91844	6.89013	6.71794	6.69199	6.4532	6.75079	5.87309	5.68137	5.53276	5.64123	5.72822	5.61746
RHAL1_01044	6.45274	6.68994	6.96616	6.47571	6.35324	6.41375	6.46626	6.71719	6.28087	6.7254	6.87728	6.97157	6.73053	6.56138	6.79346
RHAL1_01045	4.01506	4.16069	4.17753	3.99159	3.8449	3.76682	3.94856	3.96054	3.90562	4.30083	4.23812	4.38061	4.33187	4.1594	4.28899
RHAL1_01046	5.791	6.00569	6.09643	5.77981	5.86566	5.85767	5.93164	6.0541	5.92823	6.01242	6.08206	6.04239	6.1452	6.05277	5.92484
RHAL1_01047	4.33726	4.29204	4.25366	3.70996	3.59656	3.55076	4.1047	3.93613	4.00486	4.1752	4.26244	4.12551	4.16125	4.24276	4.52286
RHAL1_01048	4.01378	4.0618	4.05828	4.26805	4.18044	3.95933	4.40858	4.53831	4.52357	4.23562	4.29742	4.05252	4.49935	4.62022	4.40794
RHAL1_01049	1.36286	1.1477	1.39506	1.62568	1.58866	1.44233	0.786368	1.36914	1.66469	0.764678	1.30621	1.28262	0.995709	1.14226	1.71066
RHAL1_01050	3.24879	3.33783	3.21095	2.69893	2.76548	2.46144	2.52569	2.94395	2.89888	3.22366	3.22481	3.04296	3.26736	3.19016	3.3243
RHAL1_01051	6.20101	6.40138	6.45576	5.75801	5.73267	5.63132	5.5655	5.72267	5.61185	6.06089	6.15895	6.11446	6.15395	6.22874	6.18831
RHAL1_01052	4.41763	4.66157	5.01606	3.6692	3.77509	3.89797	3.86116	3.81514	3.63525	4.30493	4.62204	4.67579	4.60593	4.39406	4.71152
RHAL1_01053	3.22031	3.19847	3.30254	2.4539	1.93884	2.05743	1.98554	2.2752	1.60152	3.30794	3.43729	3.31475	2.49787	2.44633	2.16499
RHAL1_01054	7.9378	8.06827	8.05575	7.38455	7.46904	7.49639	7.30868	7.3173	7.41855	7.76703	7.87939	7.92275	7.9772	7.93587	8.01409
RHAL1_01055	7.42518	7.27201	7.30639	7.9656	8.01471	7.84471	7.75602	7.7193	7.89319	7.45461	7.43239	7.33225	7.2434	7.31799	7.30005
RHAL1_01056	6.93753	6.83755	6.70351	7.49222	7.48588	7.45384	7.43133	7.24284	7.42394	6.97458	6.86852	6.86192	6.77659	6.8271	6.63857
RHAL1_01057	6.71649	6.68622	6.83764	7.50914	7.54783	7.45494	7.64774	7.58823	7.63087	6.8855	6.81558	6.80574	6.74313	6.74472	6.70171
RHAL1_01058	6.18068	6.18133	6.12808	6.32558	6.31204	6.29671	6.30049	6.26163	6.15728	6.17244	6.09523	6.13453	5.82365	5.88894	5.92918
RHAL1_01059	11.5397	11.4433	11.2614	11.249	11.3657	11.7107	10.7976	10.6816	10.6392	11.322	11.2553	11.5198	11.3482	11.6535	11.3048
RHAL1_01060	8.85608	8.91191	8.92039	8.23695	8.21368	8.32852	8.10036	8.18894	7.97468	8.7389	8.69421	8.81602	8.67665	8.67111	8.64735
RHAL1_01061	4.72113	4.62457	4.60316	5.08501	4.93961	4.74765	5.08653	4.95668	5.07014	4.67785	4.67338	4.58093	4.82375	4.59972	4.69824
RHAL1_01062	7.18835	7.18646	7.2481	7.30697	7.34425	7.25189	7.00717	7.05218	7.06216	7.12373	7.15908	7.01841	7.19598	7.14294	7.19897
RHAL1_01063	6.7871	6.85439	6.8115	8.04341	8.03401	7.89046	7.90893	7.94513	8.10494	6.99236	7.04282	6.86073	7.14978	7.12321	6.99382
RHAL1_01064	8.48874	8.40706	8.44115	10.8634	11.0582	10.7928	10.5053	10.5857	10.7702	8.80876	8.77677	8.72314	8.78686	9.08978	8.68505
RHAL1_01065	9.34747	9.08204	8.6074	10.9202	11.0174	10.921	10.5156	10.4335	10.6621	9.6403	9.35248	9.2008	9.41668	9.49046	8.86603
RHAL1_01066	7.87364	7.77727	7.72227	9.36353	9.41461	9.35698	9.19045	9.16857	9.25929	8.10523	7.97272	8.03767	8.03589	8.16139	7.92511
RHAL1_01067	2.73568	2.49809	2.44747	3.49966	3.50577	3.48808	3.49888	3.02554	3.47833	2.86043	2.70318	2.67113	2.79016	2.8473	2.71725
RHAL1_01068	5.44066	5.59375	5.60235	5.08703	5.03294	4.80535	5.37004	5.49393	5.43291	5.54527	5.59036	5.49041	5.74067	5.67439	5.89384
RHAL1_01069	6.12739	6.22932	6.30589	6.05825	5.99779	5.91954	6.13232	6.17935	6.16549	6.3019	6.29795	6.21345	6.01287	6.03522	6.10596
RHAL1_01070	6.34091	6.26151	6.37873	5.9919	6.2541	6.22261	6.17456	6.19044	6.18678	6.37747	6.30492	6.39733	6.13377	6.20051	6.22603
RHAL1_01071	4.82374	4.86021	4.82848	5.45337	5.61034	5.49452	5.54019	5.46558	5.58761	4.94195	5.0019	4.99803	4.62238	4.80789	4.70268
RHAL1_01072	4.1617	4.12415	4.07835	4.57381	4.52269	4.56132	4.5947	4.60619	4.53569	4.30698	4.40509	4.28977	3.9784	3.95362	4.09422
RHAL1_01073	5.44587	5.52761	5.57435	4.82758	4.86634	4.94101	4.80968	4.76211	4.59017	5.48862	5.4673	5.71386	5.30946	5.15084	5.39844
RHAL1_01074	11.4822	11.5533	11.6546	10.9858	11.0271	11.0751	11.0496	10.9967	10.778	11.9959	12.0088	11.9697	10.9085	11.023	10.9774
RHAL1_01075	5.35858	5.47485	5.544	6.19311	6.16583	6.00073	7.5856	7.58501	7.65149	7.12909	7.19288	7.06363	6.65956	6.60864	6.66805
RHAL1_01076	4.79802	4.62032	4.54664	6.06509	6.10435	5.64671	7.47042	7.25663	7.55058	6.77843	6.73357	6.50546	6.16359	6.23561	6.43979
RHAL1_01077	9.28823	9.2507	9.05283	10.4249	10.465	10.3316	11.2383	11.0953	11.2211	10.9563	10.8347	10.7452	10.3827	10.5375	10.2518
RHAL1_01078	2.73258	2.96375	2.77474	2.66689	2.81774	2.79408	3.18637	3.1307	3.32476	3.01385	3.12392	2.71383	3.19586	3.14842	3.37921
RHAL1_01079	2.62636	2.82541	2.97862	2.37235	2.16453	1.79283	3.00797	2.68403	2.93959	2.83793	2.94018	2.8997	2.89771	3.00959	3.44276
RHAL1_01080	2.10494	1.68667	1.88446	2.791	2.57857	2.49157	3.02594	2.74953	2.90263	2.30985	2.03799	2.56183	2.24864	2.36665	2.00166
RHAL1_01081	2.42984	2.50425	2.40359	3.02528	2.94758	3.03236	3.17299	3.18794	3.40887	2.64404	2.6373	2.43264	2.68443	2.7413	2.69959
RHAL1_01082	3.92695	4.05447	4.06231	3.52372	3.49637	3.64187	3.9039	3.84916	3.96239	3.72914	3.77496	3.75679	4.12514	4.05877	4.19399
RHAL1_01083	3.58587	3.57585	3.75451	5.05024	5.03424	4.81559	5.25918	5.20309	5.32532	3.91394	3.96381	3.90894	4.02865	3.90118	4.1667
RHAL1_01084	5.68674	5.44031	5.40466	8.10474	8.23164	7.91181	8.39437	8.37944	8.54562	6.1157	5.94817	5.85546	5.90632	5.95097	5.77149
RHAL1_01085	3.8273	3.8177	3.98147	4.68198	4.71002	4.6829	4.62745	4.75416	4.90057	3.91797	3.87888	3.89044	3.9526	4.05501	3.84164
RHAL1_01086	4.15129	4.17428	4.18125	5.15406	5.09841	5.2819	5.12248	5.11884	5.28353	4.02019	3.97856	4.07959	4.36239	4.53167	4.23309
RHAL1_01087	4.58596	4.61393	4.69768	4.48777	4.47179	4.6403	4.65658	4.82043	4.76198	4.48044	4.46	4.64853	4.66139	4.6215	4.63328
RHAL1_01088	3.83311	3.94321	4.05423	2.59302	2.61377	2.27601	2.41638	2.14737	2.08325	3.21496	3.37454	3.1468	2.30069	2.04889	2.51288
RHAL1_01089	3.80976	4.05552	4.17753	3.00833	2.80257	2.73413	2.44338	2.28075	2.02254	3.97837	4.03081	4.00909	2.59277	2.8473	2.96964
RHAL1_01090	3.3873	3.57292	3.72934	3.16948	2.98839	2.93859	3.26415	3.08702	2.6496	3.65062	3.60473	3.55179	3.20682	2.66687	3.30274
RHAL1_01091	2.63634	2.4888	2.62992	4.47034	4.51898	4.21808	4.91229	4.69926	4.90151	2.97055	2.94957	3.03817	2.53311	2.62182	2.84438
RHAL1_01092	6.33223	6.25444	6.26728	8.40495	8.45529	8.32202	8.72148	8.90782	8.73464	6.69892	6.67477	6.66418	6.4833	6.57605	6.386
RHAL1_01093	7.04014	7.02615	6.98808	7.94478	7.89784	7.85489	7.42951	7.45498	7.39712	7.11673	7.09822	7.04404	6.90543	6.98416	6.99899
RHAL1_01094	4.15477	4.00644	3.89809	5.35959	5.39806	5.1545	5.2743	5.23703	5.28137	3.96025	3.9868	3.9529	3.96878	3.9384	3.92325
RHAL1_01095	8.17678	8.30778	8.19953	6.88575	6.97904	7.00528	6.5499	6.48691	6.65126	7.94594	8.11116	8.02516	7.47725	7.32562	7.54204
RHAL1_01096	7.29595	7.21762	7.16781	6.77487	6.75712	7.00099	6.76314	6.82629	6.63643	6.81128	6.84242	6.99417	6.98513	6.88372	6.94982
RHAL1_01097	8.57137	8.57074	8.71606	8.30389	8.37588	8.35591	8.341	8.35614	8.41533	8.42431	8.45066	8.37077	8.29743	8.28714	8.34854
RHAL1_01098	5.70702	5.79691	5.97373	5.62256	5.64095	5.56099	5.74124	5.71551	5.65582	5.5509	5.60321	5.66223	5.75411	5.72497	5.78172
RHAL1_01099	7.21816	7.14873	7.17948	6.9454	7.06055	6.91128	7.11325	7.1498	7.39563	7.01682	6.953	6.91599	7.24816	7.31956	7.37706
RHAL1_01100	6.50659	6.39787	6.50886	6.23135	6.31766	6.20291	6.41432	6.44086	6.51252	6.34218	6.37872	6.34371	6.76166	6.67093	6.70819
RHAL1_01101	7.35396	7.39048	7.43524	7.35678	7.34373	7.27759	7.22103	7.23285	7.32703	7.22176	7.26695	7.15695	7.497	7.39531	7.51516
RHAL1_01102	6.66579	6.44708	6.30397	7.96679	7.99582	7.69816	7.85769	7.65144	8.01333	6.73418	6.52549	6.42099	6.82863	6.92113	6.84471
RHAL1_01103	7.99211	7.73516	7.37616	8.75959	8.88772	8.83169	8.58777	8.3631	8.72548	7.80042	7.62072	7.56145	8.12964	8.36562	7.89057
RHAL1_01104	10.1321	10.3298	10.4607	9.43744	9.51534	9.62288	9.84949	10.0251	9.78838	10.1606	10.2712	10.436	10.6031	10.4976	10.4924
RHAL1_01105	6.93028	6.99257	7.08428	6.38916	6.42585	6.5391	6.8567	6.97319	6.8292	6.68381	6.62216	6.81768	7.06178	7.00124	7.09824
RHAL1_01106	3.88986	3.75578	3.65108	3.51174	3.70989	3.58311	3.85614	3.61879	4.04102	3.74585	3.55762	3.39004	3.92744	4.18199	4.1295
RHAL1_01107	7.82617	7.84529	7.88995	7.09154	7.18573	7.08315	7.30194	7.38762	7.50954	7.593	7.55434	7.6016	8.0057	8.07153	8.0943
RHAL1_01108	10.8816	10.9131	10.9882	10.2931	10.3934	10.4999	10.3456	10.5584	10.4342	10.6421	10.5597	10.8144	11.3633	11.5598	11.2903
RHAL1_01109	9.97807	10.1076	10.1935	8.76149	8.79808	9.09179	9.28284	9.49132	9.09636	9.63971	9.75412	10.0899	10.4464	10.4642	10.6056
RHAL1_01110	6.40802	6.31638	6.31628	4.92939	4.95411	5.20928	5.16635	5.46862	5.12892	6.18197	6.24707	6.53511	6.53672	6.4614	6.51384
RHAL1_01111	7.41687	7.43622	7.48318	7.13269	7.22325	7.08527	7.47465	7.49909	7.56366	7.48706	7.57055	7.46463	7.77319	7.75501	7.74552
RHAL1_01112	6.76811	6.80235	6.94773	6.37049	6.44577	6.20388	6.61591	6.59944	6.58866	6.94971	7.00819	6.92738	6.99134	6.95356	7.03187
RHAL1_01113	7.37039	7.46355	7.61787	7.05142	7.12083	7.00584	7.01074	7.04771	7.00969	7.58584	7.63454	7.59314	7.59777	7.56382	7.55595
RHAL1_01114	8.48138	8.71008	8.87711	7.58529	7.67608	7.58441	7.80249	7.93516	7.71375	8.75728	8.8421	8.74977	8.57487	8.51407	8.8047
RHAL1_01115	9.63928	9.80918	10.035	8.35065	8.27242	8.54091	8.51778	8.76553	8.20006	9.36546	9.60035	9.82744	9.76003	9.71242	9.98227
RHAL1_01116	5.11848	5.32364	5.34128	4.42423	4.39596	4.48847	4.40172	4.57038	4.12042	4.79564	4.92401	5.21636	5.09286	5.03391	5.34427
RHAL1_01117	6.11316	6.2146	6.27621	5.9163	6.00476	5.9227	5.86414	5.89991	5.96947	6.10838	6.26598	6.20599	5.99902	5.97455	5.98778
RHAL1_01118	3.2746	3.28512	3.29741	2.75759	2.62762	2.40827	2.93692	2.86487	2.81386	2.98342	2.97554	2.90234	3.45666	3.27181	3.48608
RHAL1_01120	3.95248	4.21242	4.42571	3.37297	3.35789	3.53844	3.26415	3.44927	3.4272	3.95242	4.09991	4.24991	4.08018	4.00423	4.18676
RHAL1_01121	3.49	3.40359	3.59505	2.75081	3.02547	2.78716	2.75132	2.87957	2.89513	3.44266	3.63065	3.5074	3.25686	3.17292	3.22198
RHAL1_01122	5.66455	5.71991	5.85423	5.3568	5.34825	5.3422	5.34997	5.30669	5.17691	5.48952	5.58705	5.4445	5.23651	5.26022	5.34224
RHAL1_01123	5.3686	5.37035	5.42675	6.15383	6.10929	6.04966	5.64276	5.54267	5.61814	5.43809	5.40927	5.31229	5.20181	5.21459	5.11417
RHAL1_01124	6.84727	6.91736	6.95684	6.68662	6.704	6.53187	6.2389	5.85644	5.72308	6.98725	7.08731	6.98502	5.99876	5.88392	5.85904
RHAL1_01125	13.3033	12.9898	12.6687	14.2602	14.3401	14.3751	13.909	13.7919	13.9129	13.3276	13.0828	13.1754	13.088	13.3211	12.8202
RHAL1_01126	11.1334	11.1375	11.1187	11.8598	11.8999	11.8945	11.7854	11.8027	11.8071	11.2382	11.1621	11.2212	11.2223	11.3354	11.1164
RHAL1_01127	11.7089	11.3408	10.8464	12.4692	12.5368	12.7497	12.2695	12.1495	12.2311	11.7404	11.3569	11.5612	11.742	11.961	11.3381
RHAL1_01128	6.20157	6.21647	6.09397	5.744	5.64137	5.97925	5.77838	5.83773	5.59978	6.15747	6.17405	6.17603	6.19189	6.04426	6.02294
RHAL1_01129	6.77717	6.79876	6.70964	6.5314	6.55145	6.86372	6.50228	6.57282	6.2653	6.80713	6.61893	6.80838	7.0067	6.98786	6.74462
RHAL1_01130	9.05965	9.09501	9.12569	8.48486	8.52039	8.60353	8.7283	8.87064	8.675	9.06508	8.96572	9.07662	9.16323	9.17812	9.09615
RHAL1_01132	4.49559	4.43679	4.27903	4.41139	4.32976	4.52639	4.31423	4.3558	4.38307	4.26438	4.30549	4.32365	4.69743	4.57761	4.42799
RHAL1_01133	7.50376	7.3599	7.40258	7.74451	7.74785	7.91191	7.97142	7.93141	7.8835	7.39685	7.23179	7.36061	7.47092	7.53154	7.41919
RHAL1_01134	8.83974	8.8159	8.91241	8.83583	8.84151	8.89944	8.9337	8.91386	8.84205	8.77696	8.82032	8.9208	8.91127	8.85428	8.91679
RHAL1_01135	5.83863	5.47328	5.34998	7.08077	7.04854	7.096	6.80039	6.64695	6.74323	5.94888	5.82604	5.72807	5.58882	5.67898	5.60158
RHAL1_01136	9.72674	9.74611	9.77421	9.13288	9.13265	9.46111	9.64823	9.69676	9.26758	9.80836	9.69208	10.0047	10.1291	10.165	9.99177
RHAL1_01137	7.37313	7.45533	7.523	6.92259	6.97464	6.89788	7.20173	7.37454	7.45953	7.66756	7.75343	7.63908	7.74224	7.73083	7.76452
RHAL1_01138	5.83538	5.81964	5.6953	5.6901	5.45498	5.55642	5.52658	5.42355	5.40874	5.47956	5.49994	5.72956	5.90043	5.67255	5.73759
RHAL1_01139	4.54237	4.54611	4.57022	4.15708	4.04643	3.87038	4.03097	4.02148	4.1972	4.43806	4.34231	4.40409	4.50675	4.47791	4.4799
RHAL1_01140	3.06877	3.27615	3.31951	3.11246	3.09438	2.96951	3.03484	2.71715	3.10813	3.19296	3.27048	3.02127	3.14552	3.1163	3.12325
RHAL1_01141	7.68827	7.68017	7.56549	7.80168	7.69706	7.74436	7.65846	7.52212	7.5198	7.51901	7.4027	7.35399	7.41259	7.446	7.34172
RHAL1_01142	6.44968	6.52453	6.68022	5.99405	5.96613	5.83812	5.68343	5.68445	5.68169	6.30601	6.46457	6.46072	5.50589	5.4983	5.6265
RHAL1_01143	12.8939	12.9006	13.0279	13.8006	13.8244	13.8921	14.1938	14.3261	14.2025	13.4396	13.3476	13.5262	13.2459	13.4127	13.1771
RHAL1_01144	9.34312	9.1255	8.90846	10.4329	10.5506	10.3853	9.84105	9.76301	9.91932	9.37666	9.17713	9.28008	9.1769	9.2685	9.05397
RHAL1_01145	5.94724	5.68643	5.62368	7.10439	7.14209	6.92652	6.64479	6.53211	6.64456	6.09894	5.82451	5.7277	5.34211	5.53724	5.64111
RHAL1_01146	11.0515	10.9539	10.9999	12.3517	12.4425	12.2951	12.0824	12.0849	12.1975	11.1783	11.1085	11.2181	11.0275	11.2684	11.0217
RHAL1_01147	4.40989	4.08151	4.12253	6.47545	6.63028	6.15798	6.64455	6.78368	6.79002	4.73453	4.51099	4.39474	4.47766	4.57498	4.03208
RHAL1_01148	4.0061	4.09994	4.06534	5.61838	5.65833	5.48867	5.6839	5.74693	5.62723	4.24099	4.38792	4.17547	4.17433	4.16987	4.13608
RHAL1_01149	6.14207	6.08492	5.99791	7.08262	7.15454	6.98557	6.72308	6.69164	6.86109	6.23055	6.09608	6.11503	6.12826	6.21785	6.07083
RHAL1_01150	5.32708	5.40122	5.53893	5.78314	5.79189	5.77169	5.8313	5.77816	5.83568	5.51678	5.58042	5.58299	5.57691	5.57973	5.64243
RHAL1_01151	2.61966	2.46055	2.32511	2.00752	2.14541	2.02836	2.21176	2.17743	1.77513	2.46841	2.31869	2.05485	2.67657	2.3514	2.3017
RHAL1_01152	2.27226	2.51954	2.20973	2.58923	2.82677	2.7697	2.96514	2.96133	3.20542	2.217	2.32448	2.39939	2.35421	2.19274	2.48074
RHAL1_01153	8.52363	8.59904	8.62021	7.19331	7.12098	7.55923	7.56244	7.68845	7.25647	7.99212	7.95855	8.43166	8.48737	8.81417	8.74362
RHAL1_01154	2.99566	2.59077	2.73988	3.11246	3.30503	2.62573	3.30397	3.50486	3.76857	2.8294	2.99018	2.88376	3.20682	2.95615	3.15321
RHAL1_01155	3.86743	4.17911	4.18032	4.14679	4.3202	3.98225	3.78581	3.68516	3.98024	3.91528	4.04577	3.95671	4.1556	4.06252	4.06101
RHAL1_01156	7.44756	7.47938	7.57947	7.05435	7.09194	7.07518	6.8665	7.06832	7.03296	7.5137	7.52755	7.54728	7.60011	7.61101	7.54786
RHAL1_01157	6.83214	7.06692	7.3252	6.11378	6.08504	6.03658	6.19158	6.40447	5.98413	6.95609	7.06264	7.26205	7.00592	6.9886	7.14221
RHAL1_01158	4.20931	4.28042	4.19603	4.09689	4.12661	3.72576	3.79457	3.64054	3.86969	4.07654	4.12581	4.21211	4.22279	4.07743	4.24531
RHAL1_01159	2.99566	2.66415	2.74992	4.23564	4.29439	3.8456	3.9264	3.85475	4.10748	2.94445	3.0612	2.69873	2.99359	2.88592	3.11566
RHAL1_01160	2.01084	1.78105	1.86147	4.52002	4.6953	4.88291	2.47861	2.21849	2.402	1.67273	2.23516	2.57512	2.1836	1.92251	2.20129
RHAL1_01161	2.8687	2.80559	2.74992	4.17997	3.87423	3.72032	3.95013	3.74058	3.71202	2.73209	2.84477	2.5143	3.03924	3.10725	3.11756
RHAL1_01162	5.16636	5.32495	5.28625	5.28415	5.20324	5.28374	4.98223	4.98925	5.00538	5.20136	5.15707	5.26024	5.30224	5.18479	5.25813
RHAL1_01163	3.73892	3.93525	4.51385	3.30751	3.33276	3.27195	3.54739	3.69143	3.52528	4.08014	4.25791	4.22798	4.1309	3.99739	4.28645
RHAL1_01164	3.1935	3.11637	3.04541	3.33042	3.38464	3.41584	3.43754	3.34981	3.4246	2.89626	2.98105	2.82097	3.2691	3.12529	3.0771
RHAL1_01165	4.21042	3.94548	3.94367	3.69767	3.38056	3.55688	3.32832	3.36817	3.28224	3.67463	3.59878	3.74065	4.07122	3.9516	3.98599
RHAL1_01166	4.31671	4.16459	4.06735	3.81115	3.98054	4.19079	3.76812	3.90592	3.92049	4.13884	4.0484	4.02492	4.08217	3.9516	3.92542
RHAL1_01167	7.74398	7.68628	7.80907	7.90936	8.0608	7.88277	8.12662	8.10949	8.21351	7.71541	7.75296	7.7086	7.6192	7.58329	7.66672
RHAL1_01168	7.11659	7.04159	7.16171	7.15868	7.28023	6.98159	7.45239	7.36298	7.56218	7.2342	7.22223	7.08876	7.17881	7.21053	7.29901
RHAL1_01169	6.78504	7.00498	7.27737	5.94998	5.84025	5.8964	6.34084	6.59972	6.21079	6.81399	7.01525	7.0549	7.08188	6.92654	7.33703
RHAL1_01170	1.84851	1.73463	1.74573	0.758075	1.29102	1.04956	0.757972	1.5081	1.33922	1.93371	1.61555	1.54837	1.63754	1.32199	1.89486
RHAL1_01171	5.11491	5.07571	5.23843	4.44012	4.51153	4.45718	4.64597	4.70856	4.66821	5.15433	5.14322	4.99618	5.31073	5.23509	5.26844
RHAL1_01172	7.72344	7.73056	7.87554	6.79704	6.68984	6.87234	6.94693	7.11469	6.72853	7.56255	7.60134	7.73762	7.81346	7.70744	7.81555
RHAL1_01173	7.62793	7.75265	7.95295	6.93964	6.83283	6.99048	7.03387	7.1517	6.95139	7.75798	7.85161	7.81576	7.75892	7.6689	7.89688
RHAL1_01174	5.80102	5.73276	5.77926	5.78935	5.74026	5.64814	5.72207	5.47952	5.81445	5.68735	5.81991	5.79779	5.83634	5.87114	5.96103
RHAL1_01175	7.56571	7.51853	7.58956	7.51077	7.62362	7.5439	7.46109	7.57953	7.44176	7.69404	7.67925	7.71368	7.60037	7.57535	7.4369
RHAL1_01176	6.6381	6.79515	7.04223	6.40327	6.35142	6.27646	6.56816	6.69033	6.54075	6.81056	6.90494	7.06259	6.97982	6.77633	7.09595
RHAL1_01177	9.05953	9.11899	9.10235	8.11904	8.1872	8.30962	8.1548	8.27209	8.0266	8.8363	8.86191	8.94621	8.8124	8.82146	8.82138
RHAL1_01178	8.0352	8.03041	8.04068	7.73778	7.70412	7.85199	7.80824	7.88423	7.78452	7.88671	7.89235	7.9595	7.81189	7.80485	7.8052
RHAL1_01179	3.33512	3.23598	3.48956	2.791	3.13129	2.96338	2.7585	3.02884	3.21449	3.22583	3.13877	3.0525	3.28813	3.13423	3.18801
RHAL1_01180	5.4777	5.6024	5.68421	5.56866	5.57817	5.53384	5.61631	5.54382	5.68278	5.64261	5.66949	5.49347	5.64123	5.6031	5.6634
RHAL1_01181	5.5984	5.74744	5.80569	5.51167	5.60072	5.41308	5.97314	6.02711	5.86047	5.77694	5.87786	5.76842	5.82809	5.73968	5.89606
RHAL1_01182	9.3192	9.2846	9.29482	8.82477	8.95245	8.98562	9.24952	9.23632	9.45789	9.07255	8.9997	9.0867	9.31181	9.27783	9.20797
RHAL1_01183	8.47112	8.31798	8.09336	7.65784	7.72881	7.90563	7.97016	8.03418	7.93714	8.07157	7.92924	8.07193	8.8915	8.92259	8.53354
RHAL1_01184	7.16511	6.90038	6.92532	9.73711	9.82408	9.32469	10.047	9.95844	10.1675	7.79486	7.74044	7.65501	7.68252	7.8901	7.93187
RHAL1_01185	8.96496	9.04094	9.05429	7.80066	7.81849	8.06746	8.09291	8.16259	7.96362	8.87195	8.8898	9.09977	9.07874	9.01114	9.06764
RHAL1_01186	7.26745	7.33668	7.33858	6.47005	6.51071	6.61635	6.42424	6.546	6.38803	7.38587	7.32627	7.38806	7.29285	7.33389	7.18929
RHAL1_01187	5.19705	5.51278	5.51483	4.70144	4.85461	4.91979	4.86148	4.94799	4.86739	5.10571	5.41911	5.32021	5.12353	5.16006	5.16009
RHAL1_01188	3.46033	3.44743	3.26275	2.97963	2.88557	3.03529	3.09851	2.92635	2.87237	3.27272	3.33496	3.19066	3.28124	3.29113	3.37604
RHAL1_01189	-1.003	-1.03911	-1.27806	-1.18695	-0.564047	-1.02271	-1.52899	-0.679924	-1.40954	-0.870424	-1.22392	-1.43875	-0.440031	-0.956632	-1.01222
RHAL1_01190	-1.08814	-0.175239	-0.147894	-0.529488	-1.0019	-0.928498	-0.661443	-0.370615	0.252601	-0.511437	-0.559145	-0.438442	-0.53415	-0.160241	0.254561
RHAL1_01191	3.9697	3.97351	4.11185	3.22677	3.24567	3.33267	3.33794	3.36033	3.37419	4.02891	4.10748	3.70934	3.84455	3.78225	3.96503
RHAL1_01192	3.43194	3.33611	3.49256	3.43348	3.20701	2.89738	3.1154	3.13989	3.33312	3.46302	3.4117	3.23112	3.5151	3.34756	3.4698
RHAL1_01193	7.46074	7.51796	7.59671	7.20946	7.22354	7.15334	7.42133	7.59562	7.59946	7.50122	7.5405	7.45634	7.71149	7.71625	7.67748
RHAL1_01194	3.54934	3.59041	3.55693	3.17455	3.16728	3.08131	3.33794	3.51667	3.88682	3.30384	3.26146	3.33052	3.54993	3.54547	3.97135
RHAL1_01195	9.91909	9.99048	10.0893	9.3091	9.34066	9.49051	9.57226	9.85059	9.56702	9.85018	9.88431	10.0768	10.1523	10.3526	10.2217
RHAL1_01196	6.1821	6.18325	6.30525	6.11971	6.20329	6.07049	5.91405	6.0267	6.04899	6.28433	6.40575	6.27458	6.13592	6.11098	6.26085
RHAL1_01197	4.01506	3.70184	3.62265	4.33415	4.08958	4.04456	4.19352	3.84729	4.28022	3.91797	3.72005	3.68654	3.77634	3.59033	3.98287
RHAL1_01198	6.59863	6.78364	6.83145	6.09082	6.06069	6.12986	6.11353	6.23329	6.19979	6.40021	6.70877	6.62376	6.4606	6.47043	6.58031
RHAL1_01199	5.48922	5.51622	5.4813	7.6592	7.83909	7.49838	8.10441	8.19895	8.19643	5.96972	5.80963	5.76553	5.60994	5.71398	5.57692
RHAL1_01200	5.11134	5.11751	5.16147	5.36792	5.36539	5.24825	5.41904	5.5076	5.5288	5.11158	5.11053	5.09872	4.94099	5.08643	5.19876
RHAL1_01201	8.69247	8.52075	8.48665	9.83385	9.87921	9.79409	9.25553	9.19637	9.35482	8.7266	8.6496	8.5912	8.43662	8.52422	8.36599
RHAL1_01202	6.15457	6.15807	6.20519	6.50998	6.53822	6.51179	6.39371	6.33782	6.46641	6.21044	6.24097	6.15016	6.13042	6.18833	6.22272
RHAL1_01203	6.01993	6.06734	6.14221	6.04273	6.20242	5.94465	6.22697	6.23865	6.16393	6.15207	6.24878	6.14988	6.29342	6.38875	6.49951
RHAL1_01204	9.27274	9.30755	9.12816	8.43842	8.43833	8.6681	8.67288	8.68607	8.68368	9.10096	9.15261	9.16693	9.76912	9.62616	9.52454
RHAL1_01205	6.89102	6.7461	6.66851	8.44991	8.51097	8.31775	7.90215	7.79458	8.04473	7.06378	7.03291	6.94541	7.08707	7.23909	7.07384
RHAL1_01206	5.46794	5.44633	5.31233	5.24609	5.26156	5.33451	5.28615	5.44842	5.24123	5.51811	5.3306	5.51778	5.62295	5.60535	5.58519
RHAL1_01207	7.23906	7.28482	6.88429	7.99368	8.04073	8.17292	7.5978	7.35083	7.56396	7.29651	7.24557	7.13775	7.1869	7.12713	6.94219
RHAL1_01208	4.72269	4.54835	4.55526	6.07395	6.09379	6.01043	5.95957	5.96599	6.01519	4.69438	4.5541	4.61674	4.77981	4.87181	4.81472
RHAL1_01209	8.30355	8.39814	8.55266	7.97517	7.99299	8.03686	7.97277	8.06636	8.00464	8.14773	8.29057	8.29783	8.43739	8.37733	8.43998
RHAL1_01210	3.35944	3.46016	3.43144	4.40817	4.40302	4.22835	4.2443	3.94664	3.99611	3.24733	3.32056	3.40315	3.53407	3.44991	3.70797
RHAL1_01211	6.32684	6.50603	6.79127	9.82768	9.76998	9.75067	8.96019	8.59816	8.68252	6.68854	6.7017	7.00342	6.91646	6.93577	7.00169
RHAL1_01212	6.87916	6.91288	6.70803	11.7061	11.8109	11.4651	10.7894	10.4354	10.7766	7.77742	7.69168	7.61755	7.67161	7.84875	7.66201
RHAL1_01213	6.91173	6.87756	6.89875	6.91598	6.9792	6.93124	6.38416	6.44612	6.37561	6.74764	6.73737	6.75425	6.44527	6.55457	6.45528
RHAL1_01214	3.70453	3.52372	3.74575	3.24135	3.04365	3.36093	2.77631	3.00557	2.62258	3.10147	3.5892	3.60462	3.38293	3.27505	3.6461
RHAL1_01215	3.07857	3.05683	3.38545	2.95625	2.94206	2.66025	3.1126	2.90495	3.12427	3.37003	3.40216	3.2499	3.17185	2.9662	3.46831
RHAL1_01216	7.05975	7.19422	7.42274	6.36717	6.32856	6.34261	6.24818	6.41775	6.15296	7.25412	7.37796	7.42341	6.92546	6.87335	7.10903
RHAL1_01217	8.34455	8.65852	9.08351	7.30755	7.2446	7.32797	7.27087	7.50976	6.94822	8.00654	8.32096	8.63019	8.08761	7.98388	8.41551
RHAL1_01218	11.5865	11.7087	11.8607	10.0109	10.1994	10.2233	9.27413	9.35961	8.98282	11.6235	11.7019	11.8403	10.2913	10.1056	10.2368
RHAL1_01220	6.15022	6.01382	5.9913	5.42172	5.50833	5.63325	5.19907	5.22987	5.10553	6.03856	5.97532	6.08977	5.52315	5.50417	5.4499
RHAL1_01221	5.88159	5.87597	5.50819	5.31031	5.47618	5.88306	5.01635	5.03512	4.82456	5.70377	5.64021	5.95513	5.29285	5.26511	5.13825
RHAL1_01222	3.56685	3.76222	3.82986	4.09555	3.99663	4.06617	3.68572	3.74058	3.67085	3.70603	3.7299	3.68654	3.47036	3.46982	3.61548
RHAL1_01223	4.47069	4.20865	4.00997	6.22372	6.32962	6.38278	5.86622	5.99498	5.9569	4.80944	4.51036	4.75022	4.39308	4.3487	4.05209
RHAL1_01224	2.93762	3.14426	3.10925	4.68376	4.76115	4.70051	4.44466	4.6139	4.52114	3.29354	3.26448	3.47229	3.02487	2.9642	3.1698
RHAL1_01225	0.0793233	0.203661	-0.0228738	2.04679	2.03027	1.7859	2.03962	1.93854	1.96634	0.995677	0.934773	0.806848	0.54468	0.479024	0.87422
RHAL1_01226	5.71332	5.65007	5.54436	6.68906	6.80378	6.92928	7.12476	7.31375	6.99506	5.8388	5.67062	5.89411	5.31622	5.49796	5.11369
RHAL1_01227	3.41077	3.38701	3.36598	4.29392	4.29764	4.38448	4.21326	4.14072	4.1491	3.68096	3.69571	3.56185	3.71757	3.69674	3.70165
RHAL1_01228	3.40299	3.33956	3.35779	3.91484	3.9588	3.96394	3.51382	3.66196	3.75619	3.13416	3.29721	3.43813	3.35694	3.35369	3.49342
RHAL1_01229	0.958212	0.822318	0.885954	0.716937	1.03465	0.903512	0.800358	0.802076	1.5062	0.776558	0.238637	0.406719	1.06957	0.587137	1.24501
RHAL1_01230	3.47153	3.65137	3.48054	2.92949	3.1482	2.78716	2.98365	3.14598	3.37149	3.44639	3.43194	3.37111	3.64022	3.49224	3.67866
RHAL1_01231	5.63621	5.63084	5.51336	4.86258	4.93126	4.95189	5.10497	5.22268	5.17923	4.54002	4.83359	4.58258	5.1639	5.13934	5.16285
RHAL1_01232	5.23314	5.24072	5.3392	3.49561	3.59479	3.80332	3.67816	4.07356	3.71628	4.31107	4.15776	4.60463	5.06555	5.1052	5.06231
RHAL1_01233	4.86183	5.02142	4.9829	4.1673	4.29331	4.42297	4.26715	4.48401	4.18801	4.41449	4.3565	4.37207	4.68573	4.59972	4.66353
RHAL1_01234	4.81351	4.76142	4.88485	3.49966	3.61578	3.99733	3.92321	4.08788	4.07297	4.15713	4.08294	4.30382	4.73322	4.56576	4.56178
RHAL1_01235	3.52267	3.67478	3.67764	3.04203	3.18143	3.24694	3.53698	3.40929	3.26195	3.3483	3.40489	2.97186	3.67745	3.61609	3.33741
RHAL1_01236	2.80815	2.78296	2.78455	2.66689	2.38839	2.25608	2.88534	2.90495	2.50422	2.55027	2.32448	2.45079	2.7026	2.58318	2.51576
RHAL1_01237	4.99586	4.76335	4.43508	4.47343	4.35494	4.63163	4.50251	4.56015	4.62575	4.50385	4.63315	4.86428	4.80705	4.86539	4.83162
RHAL1_01238	7.26034	7.31471	7.27324	5.89725	6.01204	6.01229	5.69752	5.75293	5.6795	6.76991	6.74683	6.81295	6.60282	6.50959	6.46652
RHAL1_01239	4.16975	4.17525	4.1682	4.44327	4.33609	4.35785	4.61958	3.90413	4.57145	4.37694	4.57791	4.43814	3.51069	3.63258	3.91671
RHAL1_01240	5.12441	5.37162	5.48882	4.5457	4.49085	4.60628	4.57246	4.5884	4.52114	5.08137	5.45053	5.33298	5.06705	4.96394	5.19336
RHAL1_01241	6.8345	6.86505	6.94704	6.60253	6.51117	6.59022	6.65541	6.76895	6.63192	7.10087	7.15493	7.09555	6.92588	6.82158	6.91826
RHAL1_01242	6.63934	6.69685	6.82774	6.64336	6.65055	6.44048	6.83711	6.72459	6.73695	6.89012	6.8774	6.75644	6.79818	6.7197	6.7625
RHAL1_01243	15.1209	15.1467	15.2186	15.1376	15.2289	15.2585	15.5219	15.5668	15.485	15.3252	15.293	15.2285	15.0976	15.1731	15.0836
RHAL1_01244	6.86967	6.9014	6.96589	6.80094	6.82139	6.82092	6.74314	6.86652	6.87021	6.97361	7.08017	6.99464	7.12522	7.23119	7.09293
RHAL1_01245	4.73358	4.72495	4.56312	4.51002	4.23685	4.39249	4.84891	4.99094	4.94759	4.81665	4.98099	4.87575	4.93661	4.85947	4.92087
RHAL1_01246	7.84916	7.76954	7.80252	7.23154	7.17796	7.66678	7.81622	7.92711	7.42329	7.83376	7.71719	8.11929	8.05792	8.44031	8.24256
RHAL1_01247	6.74022	6.73288	6.75368	8.32643	8.38463	8.39601	8.41362	8.3387	8.37424	7.116	7.07503	7.21835	7.10804	7.31367	7.11831
RHAL1_01248	8.81091	8.59904	8.26537	10.1615	10.2971	10.1942	9.98754	9.9596	10.1399	9.16545	8.91734	8.9886	8.93335	9.09963	8.71675
RHAL1_01249	4.15129	4.19157	4.49231	3.82896	3.90581	3.73838	4.29829	4.2995	4.12042	4.24099	4.2677	4.39287	4.41371	4.27787	4.37732
RHAL1_01250	5.23643	5.23795	5.30084	5.17193	5.28085	5.04046	5.26802	5.16608	5.2756	5.23134	5.35165	5.3582	5.31874	5.26836	5.5599
RHAL1_01251	7.15935	7.09564	7.15605	7.05813	7.15603	7.06788	7.00245	7.09317	7.0453	7.19946	7.17928	7.13509	7.05283	7.19769	7.12045
RHAL1_01252	5.42009	5.48423	5.37494	5.51717	5.63924	5.39384	5.51761	5.49214	5.71937	5.45112	5.58163	5.25147	5.44012	5.50003	5.43891
RHAL1_01253	5.88648	5.97746	5.99236	4.94728	5.14968	5.16389	5.08582	5.24059	5.14641	5.91602	6.01365	5.89609	5.86111	5.83815	5.666
RHAL1_01254	6.07542	6.15244	6.27556	5.70989	5.71089	5.68958	5.95879	5.95388	5.92869	6.13169	6.22791	6.25664	6.09377	5.982	6.11622
RHAL1_01255	4.87806	4.8045	4.6475	5.96653	6.02125	5.77738	5.83342	5.85085	5.91623	5.16453	5.08732	4.96432	4.32686	4.43732	4.02298
RHAL1_01256	11.2963	11.3307	11.455	9.91071	10.1078	10.1384	8.69329	8.74566	8.30945	11.6124	11.6261	11.8181	9.6903	9.32409	9.40892
RHAL1_01257	6.64058	6.71024	6.82284	6.32615	6.40037	6.1254	4.7949	4.60508	4.62462	6.97989	7.08805	7.03294	4.72943	4.48422	4.63726
RHAL1_01258	5.82995	5.75812	5.96513	5.48383	5.64606	5.33094	4.38673	4.09262	4.09115	6.14664	6.1398	6.13649	3.9752	3.76163	4.00357
RHAL1_01259	8.12165	8.13252	8.23372	7.42636	7.62329	7.57716	6.39889	6.21927	6.05574	8.2385	8.29831	8.50106	6.13831	6.15028	6.05231
RHAL1_01260	6.65927	6.64881	6.64431	5.97963	6.04562	6.07227	5.00431	5.05388	4.89305	6.64059	6.70821	6.74177	5.39255	5.34466	5.37161
RHAL1_01261	7.287	7.05975	6.78898	8.45617	8.4286	8.33187	7.98918	7.77173	8.00005	7.57472	7.37718	7.21411	6.90389	6.9849	6.85044
RHAL1_01262	4.81644	4.72692	4.8584	6.56801	6.71539	6.39308	6.60374	6.44736	6.64792	5.30957	5.27006	5.19606	4.94753	4.94272	5.07067
RHAL1_01263	8.1992	8.34452	8.35202	8.43558	8.3575	8.2279	8.07243	7.95015	8.01214	8.33612	8.47317	8.39832	8.22604	8.07624	8.36804
RHAL1_01264	4.63659	4.35136	4.30992	7.04225	6.98089	6.67567	6.90869	7.01936	7.13944	5.07958	5.04195	4.78138	4.67131	4.85028	4.67325
RHAL1_01266	5.19311	5.30037	5.37535	5.20081	5.0928	5.09686	5.21482	5.37768	5.30847	5.28379	5.34242	5.29431	5.3388	5.24956	5.24819
RHAL1_01267	5.68233	5.68643	5.76229	5.07351	5.09405	5.01252	5.29606	5.50227	5.45733	5.66794	5.68081	5.51864	5.68497	5.70351	5.60667
RHAL1_01268	10.2352	10.3951	10.1786	9.15355	9.28671	9.6719	9.25175	9.41684	9.15587	10.1769	10.1429	10.2555	10.2378	10.3691	10.2481
RHAL1_01269	8.31907	8.30044	8.23573	7.73778	7.73792	7.93157	7.73865	7.61648	7.53482	8.2112	8.21769	8.39569	7.70007	7.66551	7.55831
RHAL1_01270	7.16324	7.06913	7.17074	6.53387	6.67638	6.69754	6.92474	6.93982	7.03232	6.91486	6.8705	7.03444	7.31769	7.2676	7.38172
RHAL1_01271	7.92521	7.77177	7.65644	7.1505	7.32725	7.42136	7.37577	7.4775	7.49099	7.68746	7.65714	7.67319	8.38396	8.44732	8.13281
RHAL1_01272	8.34867	8.39493	8.37351	7.00304	7.11991	7.18809	7.07492	7.16751	7.04763	8.29296	8.27949	8.28151	8.07552	8.00505	7.86654
RHAL1_01273	7.5399	7.48834	7.40337	6.92447	6.92645	7.10647	6.96198	7.03011	6.99198	7.26957	7.24805	7.28928	7.56835	7.53534	7.38162
RHAL1_01274	4.98483	5.06376	4.98609	4.66856	4.50029	4.56132	4.83454	4.6128	4.8817	5.02833	5.13748	5.10159	5.00827	5.01564	5.12838
RHAL1_01275	9.60598	9.0141	8.61395	11.0739	11.1279	11.2481	11.3457	11.3242	11.2523	9.68646	9.19995	9.37514	9.18745	9.66696	8.65227
RHAL1_01276	8.5215	8.45427	8.42664	10.775	10.8739	10.8206	11.0956	11.0603	11.0056	8.82896	8.73037	8.82731	8.49284	8.63747	8.4441
RHAL1_01277	6.43807	6.63484	6.71574	6.9346	7.15305	6.84821	7.3942	7.42287	7.50091	6.63346	6.74575	6.58895	6.98989	7.00587	6.95315
RHAL1_01278	4.3933	4.58515	4.56809	4.94802	4.96846	4.68756	5.12665	5.12964	5.09164	4.70375	4.70199	4.66728	4.76135	4.87661	4.9176
RHAL1_01279	8.4667	8.59377	8.78468	7.65296	7.66543	7.85478	7.698	7.85674	7.57545	8.52739	8.67069	8.83592	8.52364	8.45269	8.48416
RHAL1_01281	4.33828	4.32983	4.30226	3.75638	3.79209	3.86217	3.93594	3.86217	3.92602	4.30903	4.11334	3.83625	3.88147	4.0672	4.24183
RHAL1_01282	1.33042	0.772131	0.948368	0.73078	0.760861	1.13932	1.60203	1.59976	1.33922	1.03577	0.880823	1.31468	1.20683	1.45351	1.11401
RHAL1_01283	5.15425	4.90224	4.878	4.67841	4.53284	4.86576	4.83454	4.79254	4.59249	4.89504	4.89028	5.18635	5.11144	5.26185	5.08726
RHAL1_01284	-1.27515	-0.969145	-0.826018	-0.103887	-0.305436	-1.34907	-0.321352	-0.175609	-0.215071	-0.511437	-0.669816	-0.945532	-0.462991	-1.11708	-1.47943
RHAL1_01285	1.58536	1.4645	1.45156	1.24653	1.18266	1.50276	1.18864	1.56379	1.46623	1.20357	1.48732	2.00168	1.55423	1.65576	1.47594
RHAL1_01286	-1.04494	-0.410001	-1.70226	-1.13581	-0.695765	-0.883602	-0.623592	0.243551	-0.911439	-1.15636	-0.893314	-0.945532	-1.12722	-1.745	-0.947191
RHAL1_01287	0.296404	-0.0616533	-0.166672	0.123009	0.306956	0.209754	0.438254	-0.0588621	0.298845	0.0152086	0.321976	0.146623	0.209265	0.337592	0.399112
RHAL1_01288	4.26079	4.09688	4.01206	3.41431	3.77042	3.53224	3.79632	4.02148	3.73322	4.1039	3.8916	4.07141	4.36972	4.56576	4.18676
RHAL1_01289	2.35522	2.4919	2.5574	2.10109	1.53825	1.75783	2.55899	2.37716	2.08325	2.17273	2.53373	2.42899	2.5675	2.53809	2.56117
RHAL1_01290	1.79602	1.53241	1.35613	0.982947	0.0638874	0.508136	0.855004	1.00346	0.842249	1.26389	1.528	1.29874	1.64829	1.52593	1.5678
RHAL1_01291	8.07674	7.98114	7.88205	7.3611	7.46314	7.65256	7.34389	7.40678	7.14222	7.81741	7.75504	7.93199	7.8931	7.96553	7.79988
RHAL1_01292	7.85576	7.74714	7.59139	6.85131	6.88509	7.26581	6.75845	6.80574	6.51986	7.49876	7.31115	7.65384	7.57823	7.83332	7.52995
RHAL1_01293	9.21359	8.99497	8.43921	7.86071	7.86498	8.43121	7.64968	7.48504	7.46048	8.86031	8.53985	8.70638	8.68761	8.8579	8.44301
RHAL1_01294	9.93677	9.87231	9.7424	9.10184	9.15332	9.50351	9.2708	9.2755	9.04084	9.56689	9.41484	9.65707	9.71447	9.80513	9.68037
RHAL1_01295	6.86931	6.82053	6.82715	5.82205	5.97867	6.12025	5.5123	5.71858	5.44582	6.48795	6.45553	6.63967	6.27771	6.40527	6.32745
RHAL1_01296	9.23333	9.15896	8.9898	7.79212	7.86031	8.24759	8.02686	8.07787	7.76548	8.93078	8.77337	9.10171	8.96847	9.20806	8.95693
RHAL1_01297	8.10459	8.17774	8.31025	6.71758	6.63671	7.11496	7.19396	7.30934	6.76733	7.81219	7.79113	8.26846	8.22806	8.47819	8.44121
RHAL1_01298	6.53244	6.35632	6.24525	6.26206	6.26216	6.41515	6.07629	6.06137	5.90739	6.30575	6.30345	6.31724	6.28978	6.27696	6.15931
RHAL1_01299	9.70488	9.67592	9.52124	8.03436	8.0336	8.47846	8.24636	8.20599	7.88149	9.23343	9.18	9.38632	9.63087	9.64209	9.61174
RHAL1_01300	9.399	9.29239	9.19909	8.11599	8.11341	8.41901	7.96416	8.0043	7.80244	9.00855	8.85134	8.98894	9.19629	9.33557	9.17743
RHAL1_01301	5.57912	5.59556	5.69009	4.60609	4.542	4.99084	4.97685	5.2111	4.78247	5.32786	5.27977	5.67425	5.68039	5.90914	5.81461
RHAL1_01302	2.3792	2.26394	2.42883	4.92035	4.91089	4.79503	4.82687	4.92248	4.87122	2.77121	2.71424	2.6046	2.71032	2.91733	2.6106
RHAL1_01303	4.18003	3.89361	3.73441	6.39732	6.50275	6.38049	6.89143	7.0418	6.97806	4.48044	4.49312	4.39849	4.27489	4.33481	4.02196
RHAL1_01304	3.03142	3.03145	3.0896	5.72812	5.74145	5.486	6.52035	6.50391	6.52321	3.81084	3.56619	3.45621	3.29499	3.55749	3.51088
RHAL1_01305	3.26819	3.13833	3.4562	5.72164	5.74701	5.63277	6.54834	6.50332	6.56076	3.87855	3.91958	3.74654	3.52535	3.56544	3.6222
RHAL1_01306	5.50339	5.28703	5.18434	8.22951	8.27641	7.93735	9.03753	9.01862	9.17667	6.1285	5.96817	5.85342	5.58323	5.76292	5.65623
RHAL1_01307	5.13501	4.93682	4.82135	7.06497	7.12846	7.04647	7.75029	7.80965	7.94466	5.39201	5.23631	5.13845	5.33256	5.49414	5.13168
RHAL1_01308	1.79007	1.8744	2.04812	3.95667	4.01254	3.78952	4.66521	4.6508	4.68027	2.4124	2.16272	1.98185	2.31088	2.39668	2.2402
RHAL1_01309	2.13343	2.08228	1.79993	3.46073	3.46587	3.50507	3.84606	3.77638	3.7788	2.30985	1.96579	2.20353	2.36403	2.7737	2.24369
RHAL1_01310	3.58416	3.35498	3.32288	5.61371	5.53521	5.25956	6.09733	6.18231	6.23997	4.05475	4.03963	3.94139	4.48517	4.68127	4.63793
RHAL1_01311	7.67239	7.64679	7.52181	6.96987	7.1454	7.16774	7.1317	7.36101	7.28241	7.59499	7.52386	7.54813	7.75201	7.71669	7.44648
RHAL1_01312	7.21844	7.13291	7.13931	7.58052	7.74567	7.52582	7.74736	7.75724	8.02799	7.34082	7.33266	7.24681	7.39843	7.52594	7.45167
RHAL1_01313	7.14179	7.17069	7.29892	7.81626	7.89926	7.71285	8.02192	7.99061	8.23281	7.32321	7.28412	7.20652	7.31569	7.48408	7.40758
RHAL1_01314	5.13031	5.0988	5.0747	5.06943	5.10584	5.09545	5.34043	5.46619	5.42707	5.11627	5.22166	5.07902	5.25069	5.11019	5.16101
RHAL1_01315	3.21588	3.35157	3.31951	3.65838	3.44061	3.38406	3.5053	3.46154	3.7013	3.32624	3.33639	3.23531	3.30012	3.27828	3.58421
RHAL1_01316	4.31568	4.27232	4.41153	4.56418	4.73341	4.66695	4.93387	5.01778	5.21886	4.43712	4.28561	4.19175	4.36402	4.30028	4.27628
RHAL1_01317	2.9241	3.1083	3.09158	2.27177	2.73063	2.39466	2.76208	2.8905	2.83755	2.68244	2.55357	2.84586	3.02487	2.94197	3.09651
RHAL1_01318	2.56494	2.47003	2.29455	1.20746	1.16378	1.37002	1.56972	1.31608	1.36118	1.45344	1.68915	2.05959	2.37701	2.17553	2.13527
RHAL1_01319	4.35753	4.40833	4.51753	4.07535	4.01912	3.96394	4.08911	3.96054	4.06128	4.21284	4.32221	4.22798	4.3542	4.25756	4.38839
RHAL1_01320	4.11366	3.96906	4.18403	4.00447	4.04772	4.08747	3.84099	4.00313	3.83676	3.89226	3.94891	3.92979	4.07521	4.15414	4.21367
RHAL1_01321	3.5738	3.68566	3.71402	3.36634	3.52069	3.34215	3.40815	3.51195	3.58248	3.228	3.37454	3.22481	3.43353	3.53876	3.46384
RHAL1_01322	3.07613	3.12239	3.29227	3.06133	2.94482	2.81807	3.33073	3.09334	3.25317	3.04119	2.90972	2.67731	3.06555	2.79189	2.99054
RHAL1_01323	4.4679	4.32896	4.46283	3.79806	3.82551	4.01077	4.15593	4.13307	4.11235	4.00006	4.0872	4.25818	4.42235	4.47861	4.59559
RHAL1_01324	3.58587	3.90646	3.95349	3.10185	2.96405	3.19031	3.29164	3.36295	3.33312	3.42012	3.57106	3.61753	3.68138	3.62118	3.85082
RHAL1_01325	4.59025	4.67529	4.65688	3.70646	3.7813	3.88505	3.79282	3.9449	3.6818	4.23131	4.18902	4.30182	4.76691	4.80341	4.79229
RHAL1_01326	0.7775	0.926942	1.26798	1.85786	1.45529	1.77193	1.92297	2.12286	2.03625	1.20357	1.32941	1.11065	1.35202	1.37725	1.59535
RHAL1_01327	2.10973	2.1779	2.34182	3.30982	3.76573	3.03529	3.56183	3.7426	3.96059	2.08946	2.12675	2.25814	2.05212	2.70337	2.52152
RHAL1_01328	3.59102	3.50848	3.32792	3.93142	3.92135	3.78083	3.81366	3.60337	3.77472	3.39143	3.54652	3.30081	3.3553	3.36285	3.24825
RHAL1_01329	0.936823	1.47709	1.5	2.3275	2.38023	2.29566	2.26318	1.93854	2.42824	1.48274	1.37473	1.69565	1.68531	1.85922	1.61162
RHAL1_01330	4.77711	4.77231	4.75431	5.89264	5.98843	6.01043	5.84359	5.98651	6.01822	4.6442	4.70532	4.94652	5.03258	5.18565	4.91432
RHAL1_01331	3.86318	3.8889	3.82036	4.4189	4.33081	4.47129	4.64983	4.6128	4.4057	3.68569	3.82785	3.94779	4.02659	4.09859	4.03006
RHAL1_01332	3.28733	3.28333	3.38384	3.48952	3.23893	3.14769	3.56798	3.46885	3.40623	3.30179	3.22171	3.50566	3.48242	3.62372	3.60604
RHAL1_01333	8.88285	8.47039	8.16621	12.0278	12.1453	11.7387	11.0437	10.8587	11.4192	9.12221	8.92203	8.8395	8.66222	8.96774	8.54471
RHAL1_01334	2.68526	2.71285	2.43818	6.06987	6.24542	5.89075	4.90664	5.04249	5.41531	2.99871	3.17445	3.05012	2.97021	3.29272	3.15507
RHAL1_01335	3.3794	3.55671	3.5104	5.27473	5.16578	4.94568	4.6067	4.6508	4.82851	3.68884	3.63764	3.5212	3.53697	3.40482	3.53384
RHAL1_01336	9.67007	9.08246	8.6681	10.5081	10.5971	10.862	10.8554	10.9004	10.5988	9.43957	9.00787	9.2506	9.02461	9.4619	8.5075
RHAL1_01337	8.12253	7.8354	7.69895	10.1771	10.2876	10.137	10.3357	10.3515	10.3786	8.46698	8.27231	8.1829	7.7655	8.09896	7.54883
RHAL1_01338	6.79176	6.82684	6.64279	8.23551	8.37248	8.25897	8.51983	8.57237	8.53366	6.95527	7.01222	6.92786	6.71095	6.7488	6.65829
RHAL1_01339	8.35963	8.08642	7.98846	10.5584	10.5692	10.3582	10.8169	10.819	10.8532	8.66452	8.53569	8.37065	8.2446	8.47981	8.13645
RHAL1_01340	5.5237	5.38754	5.34915	7.43272	7.41394	7.07713	7.39189	7.21067	7.50385	5.82457	5.81709	5.66223	5.74067	5.72497	5.85106
RHAL1_01341	6.76489	6.67823	6.50442	7.14599	7.07215	7.30528	7.15706	7.10456	6.9286	6.55631	6.53175	6.64085	6.78164	6.79561	6.62993
RHAL1_01342	6.12029	6.50699	6.80714	5.83332	5.67009	5.88468	6.12331	6.32175	5.79744	5.85149	6.26974	6.5009	6.47521	6.27636	6.78839
RHAL1_01343	7.22769	7.22929	7.30596	6.36661	6.40766	6.36661	6.52642	6.78197	6.61859	7.03949	7.11072	7.08513	7.36592	7.42102	7.47281
RHAL1_01344	5.03915	4.95549	5.06618	4.39192	4.33293	4.42185	4.23789	4.46464	4.32141	4.6031	4.78983	4.67733	4.73259	4.88405	4.83393
RHAL1_01345	8.36939	8.44599	8.51219	8.44506	8.45049	8.51101	8.341	8.34674	8.17383	8.63485	8.59036	8.67623	8.75235	8.81699	8.60778
RHAL1_01346	7.86189	7.9567	8.0433	7.14081	7.00081	7.08527	7.04933	7.02413	6.76887	7.75056	7.79074	7.77393	7.77764	7.508	7.58501
RHAL1_01347	5.64819	5.80941	6.02531	5.37179	5.43839	5.25014	5.61532	5.64465	5.6855	5.53744	5.65205	5.71161	5.40251	5.33926	5.71014
RHAL1_01348	6.64451	6.77267	6.96171	5.62765	5.69742	5.80121	5.70358	5.88905	5.73048	6.72655	6.79268	6.87424	6.62884	6.70508	6.88028
RHAL1_01349	4.32291	4.55578	4.70674	3.70821	3.77198	3.5281	3.86116	3.7426	3.51062	4.28947	4.34089	4.44631	4.38507	4.22948	4.66807
RHAL1_01350	6.17469	6.17676	6.235	5.34053	5.26323	5.42261	5.19377	5.31415	5.05759	6.08587	6.07285	6.06141	5.98318	5.85312	5.83324
RHAL1_01351	6.10029	6.07668	6.14887	5.72121	5.77877	5.63951	5.62124	5.48374	5.43873	6.03454	5.93665	5.91909	5.87548	5.73116	5.86329
RHAL1_01352	3.48449	3.60768	3.66442	3.38616	3.3826	3.18242	3.65332	3.70594	3.547	3.53298	3.63065	3.61109	3.59091	3.69311	3.88023
RHAL1_01353	11.2085	11.1398	11.1337	11.6961	11.7414	11.6971	11.8449	11.8009	11.8215	11.4083	11.3307	11.3932	11.0758	11.326	11.0233
RHAL1_01354	5.592	5.4951	5.36599	6.36966	6.37854	6.30795	6.43297	6.28908	6.48341	5.5079	5.40689	5.56019	5.49774	5.63651	5.66275
RHAL1_01355	6.64038	6.79782	6.99826	6.19872	6.21193	6.15832	6.41971	6.45842	6.33249	6.83314	6.90903	6.91256	6.59537	6.60382	6.81821
RHAL1_01356	9.00843	9.07597	9.08562	8.1448	8.15119	8.34394	8.48669	8.64086	8.3235	8.82378	8.85749	8.94265	9.12504	9.08339	9.06626
RHAL1_01357	7.43319	7.40969	7.42382	6.58358	6.70134	6.65371	7.12737	7.20867	7.17222	7.43846	7.42567	7.41072	7.58882	7.49444	7.53334
RHAL1_01358	5.63911	5.60527	5.55943	5.41851	5.58882	5.41757	5.40994	5.43915	5.42055	5.65754	5.56309	5.56977	5.75442	5.65682	5.61174
RHAL1_01359	7.54752	7.5596	7.62232	7.185	7.25398	7.11945	7.30577	7.41721	7.42003	7.72128	7.69126	7.61282	7.60822	7.67985	7.63613
RHAL1_01360	9.15684	9.04606	8.89851	9.59303	9.68295	9.68599	9.35471	9.36165	9.3733	9.14336	9.01362	9.07559	9.11556	9.2228	8.9394
RHAL1_01361	12.5641	12.5875	12.6644	10.9437	11.0831	11.1902	10.709	10.8205	10.6349	12.3034	12.3118	12.4405	11.8957	11.8381	11.8595
RHAL1_01362	3.3534	3.46806	3.42204	4.08616	4.08958	3.92504	3.67437	3.61879	3.82298	3.60471	3.68113	3.30281	3.31369	3.07975	2.98013
RHAL1_01363	7.49224	7.51319	7.63711	7.2806	7.23319	7.4275	7.33355	7.45605	7.1938	7.38865	7.35906	7.69296	7.54633	7.60338	7.60496
RHAL1_01364	7.41892	7.42966	7.45217	7.82082	7.84974	7.82159	7.97094	7.92932	7.95947	7.62107	7.57564	7.63054	7.63195	7.62859	7.53067
RHAL1_01365	11.1428	11.1016	11.2394	11.2215	11.3784	11.358	11.1324	11.1229	11.1437	11.1609	11.1557	11.195	10.5715	10.6763	10.4622
RHAL1_01366	6.9852	7.0854	7.11765	7.10986	6.97802	7.06913	5.96501	5.93904	5.82535	7.53779	7.6436	7.5869	6.54358	6.50426	6.39465
RHAL1_01367	6.54641	6.81635	6.95657	5.88027	5.89886	5.87247	6.02843	6.12408	5.94741	6.68913	6.89476	6.82726	6.6924	6.51114	6.92357
RHAL1_01368	11.7377	11.8389	11.8505	10.5359	10.6359	10.8166	9.65028	9.6461	9.5016	11.4935	11.5526	11.6256	10.761	10.7548	10.654
RHAL1_01369	6.57005	6.82345	7.24976	5.58352	5.67468	5.67183	5.79463	6.11634	5.63682	6.40787	6.77338	7.05238	6.49693	6.54672	6.9352
RHAL1_01370	7.17242	7.25578	7.30116	6.50445	6.50673	6.53238	6.30387	6.42623	6.21645	7.07209	7.18416	7.14376	6.96161	6.89191	6.99615
RHAL1_01371	5.94691	6.00461	6.10795	5.70333	5.83056	5.73528	5.63497	5.64196	5.62779	6.00581	6.16117	6.05757	5.94935	6.02131	6.00995
RHAL1_01372	6.13768	6.39621	6.64918	5.64421	5.553	5.37721	5.58735	5.72928	5.48322	6.18559	6.40796	6.3606	6.3437	6.17929	6.51312
RHAL1_01373	6.30666	6.39993	6.57217	6.36301	6.15631	6.17731	6.61145	6.72459	6.58254	6.78212	6.99351	6.84572	6.47388	6.51559	6.64747
RHAL1_01374	8.35718	8.47751	8.44463	7.7113	7.68697	7.7787	7.69086	7.71598	7.69374	8.15044	8.35409	8.34953	8.29476	8.25626	8.30432
RHAL1_01375	5.04416	5.13548	5.37088	5.14956	5.20382	5.07285	5.19576	5.19723	5.1543	5.15546	5.36048	5.32612	5.27692	5.20487	5.33286
RHAL1_01376	3.9391	4.08665	4.35588	4.20869	4.12905	3.77034	4.2443	4.3131	4.1554	4.03139	4.30329	4.16011	4.2844	4.09859	4.2287
RHAL1_01377	6.92095	6.903	6.91294	7.95642	8.04534	7.90163	8.0763	8.10881	8.22525	7.11044	7.07995	7.09613	7.10071	7.28164	7.22135
RHAL1_01378	3.34124	3.16968	2.93084	5.89916	5.73587	5.38239	6.53167	6.36811	6.65266	4.21939	4.0889	3.84999	3.6456	3.6724	3.91781
RHAL1_01379	7.44176	7.55914	7.39749	7.28192	7.24741	7.41127	7.20304	6.96804	7.28025	7.36831	7.61291	7.53872	7.33714	7.24714	7.25488
RHAL1_01380	2.18423	1.9258	1.92493	2.00182	2.02505	2.15749	1.72449	1.51754	1.7252	2.02618	1.98052	1.84034	1.10122	1.55285	1.31295
RHAL1_01381	5.03664	5.00032	5.05305	5.15791	5.09093	4.8283	4.6245	4.58728	4.71052	5.09685	5.04765	4.92656	4.6514	4.53707	4.62529
RHAL1_01382	6.19511	6.10381	5.98945	5.75927	5.82794	5.61332	5.93362	6.09916	6.34494	6.17749	6.20201	6.02493	6.54771	6.5173	6.53052
RHAL1_01383	6.81283	6.73894	6.827	6.93815	6.95195	6.76386	7.11255	7.08467	7.2471	6.81848	6.83914	6.77077	6.87971	6.81353	6.82942
RHAL1_01384	6.08274	6.08415	6.10869	6.51324	6.48646	6.52642	6.72423	6.80237	6.893	5.49447	5.62124	5.64854	7.01335	7.26942	7.20278
RHAL1_01385	8.04007	8.0925	8.13809	8.8087	8.79468	8.75191	9.99178	9.98309	10.0631	7.81408	7.85811	7.78005	9.49674	9.68512	9.47512
RHAL1_01386	7.58173	7.69211	7.69148	7.23321	7.33426	7.18529	7.40181	7.52021	7.54699	7.48355	7.51004	7.46206	7.67235	7.72611	7.78627
RHAL1_01387	5.32862	5.35892	5.36721	4.72325	4.78914	4.81048	4.71591	4.73002	4.7412	5.24637	5.24282	5.18418	5.40963	5.28692	5.45291
RHAL1_01388	4.45761	4.45679	4.62993	3.84496	4.04772	3.82207	4.26463	4.31851	4.2274	4.4483	4.68635	4.49259	4.49786	4.39108	4.61119
RHAL1_01389	5.76127	5.72255	5.73694	5.43816	5.58794	5.44423	5.54383	5.4379	5.44067	5.86477	5.82782	5.79743	5.77603	5.7086	5.75082
RHAL1_01390	7.85398	7.83364	7.80003	7.13594	7.15588	7.1049	7.39391	7.46705	7.47062	7.74226	7.77102	7.60464	7.83766	7.87851	7.83287
RHAL1_01391	8.42428	8.48049	8.61382	7.27677	7.28352	7.52321	7.57509	7.71354	7.44578	8.22834	8.32155	8.50155	8.47289	8.42364	8.54273
RHAL1_01392	4.84758	4.87574	4.93965	4.95098	5.00537	4.92374	5.1169	5.12502	4.97188	4.85498	4.96903	5.03699	5.0295	4.93661	4.88895
RHAL1_01393	5.58471	5.73669	6.08134	4.77677	4.90876	4.89263	5.1106	5.55989	5.11687	5.52032	5.87195	6.08803	5.64694	5.51653	5.88327
RHAL1_01394	3.34327	3.39864	3.52364	2.99118	2.94206	2.81807	3.13485	3.18794	3.18709	3.42955	3.58318	3.56351	3.60616	3.37647	3.47129
RHAL1_01395	2.93762	2.68329	2.55453	2.60058	2.71774	2.64884	2.66602	2.82744	2.359	2.51879	2.59005	2.64929	2.76321	2.94807	2.78102
RHAL1_01396	5.43542	5.64311	5.55012	8.67261	9.17665	8.57215	7.5212	7.51757	7.82508	7.94223	8.03613	8.6878	5.28555	5.96205	5.3056
RHAL1_01397	5.80065	5.8718	5.96	4.99896	5.08843	4.91979	4.62056	4.69408	4.63705	5.33992	5.5695	5.41338	4.57878	4.40297	4.39546
RHAL1_01398	5.34849	5.38629	5.5512	5.23642	5.15148	5.27449	5.01184	4.94799	4.92196	5.53482	5.62652	5.60017	4.75515	4.69885	4.94087
RHAL1_01399	8.58529	8.4799	8.37005	8.9206	8.97284	8.88598	9.22275	9.23556	9.20668	8.58648	8.5009	8.51644	8.66014	8.72361	8.50233
RHAL1_01400	6.22987	6.3684	6.41411	5.98938	6.12249	6.14212	6.43493	6.42748	6.26676	6.24291	6.39049	6.43131	6.28827	6.26927	6.39523
RHAL1_01401	3.96443	3.6472	3.15344	5.32977	5.53245	5.55438	4.45022	4.43259	4.38977	4.8964	4.4468	4.07609	3.61715	3.9516	3.37445
RHAL1_01402	5.38893	5.53553	5.58386	6.7243	7.02012	6.92317	6.25709	6.14743	6.24478	5.74025	5.90273	6.05371	5.45512	5.69869	5.57312
RHAL1_01403	4.53349	4.60679	4.74554	6.09417	6.25465	5.97621	5.91204	5.82164	6.12876	5.0146	5.04983	4.99926	4.69549	4.78707	4.73276
RHAL1_01404	5.04229	5.04275	5.1811	5.95035	5.96851	5.8025	6.17992	6.1497	6.14941	5.12559	5.0869	5.04836	5.1751	5.10064	5.15083
RHAL1_01405	3.53518	3.32744	3.37737	3.37297	3.52069	3.36559	3.41952	3.48817	3.38763	3.47401	3.3563	3.33639	3.28469	3.38249	3.49342
RHAL1_01406	5.17951	5.26678	5.12043	4.64225	4.76115	4.74587	4.61166	4.6636	4.5501	5.01523	5.13666	5.10904	4.98141	4.92532	5.07459
RHAL1_01407	5.01001	5.02785	5.161	5.14827	5.02185	4.81474	5.43426	5.2646	5.42512	5.23941	5.12883	5.02432	5.09729	4.96544	5.24776
RHAL1_01408	8.28145	8.27002	8.31623	8.25622	8.27448	8.20356	8.53082	8.52778	8.62157	8.35939	8.37462	8.29029	8.36931	8.42792	8.32986
RHAL1_01409	8.03237	7.91987	7.7728	7.0255	6.99898	7.2544	7.31996	7.34305	7.25317	7.74122	7.69112	7.8322	8.03934	8.14849	7.88109
RHAL1_01410	6.75881	6.74692	6.88955	6.21943	6.32644	6.15664	6.57758	6.67303	6.71607	6.76115	6.7919	6.65677	7.02603	7.00818	6.98617
RHAL1_01411	6.17212	6.19449	6.3567	5.34166	5.29881	5.26891	5.71655	5.81544	5.67239	6.15093	6.19077	6.1099	6.47577	6.3743	6.63392
RHAL1_01412	8.3113	8.43967	8.50266	7.28559	7.22011	7.56506	7.41537	7.58585	7.20522	8.19248	8.33889	8.50443	8.31119	8.29179	8.40562
RHAL1_01413	4.20036	4.15385	4.3567	4.44012	4.42796	4.11262	5.87987	5.70884	6.06664	3.96285	4.2692	4.07375	5.03822	5.19508	5.33368
RHAL1_01414	7.18055	7.14861	6.38075	7.22666	7.12114	7.49054	8.6411	7.9102	8.83759	6.32383	6.68479	5.84795	8.4373	8.47534	8.35712
RHAL1_01415	7.36038	7.43269	7.41427	7.4434	7.49205	7.4746	7.3379	7.48699	7.52178	7.27481	7.27005	7.27114	7.56472	7.64783	7.76581
RHAL1_01416	7.53446	7.58354	7.56771	8.06594	8.09406	8.00233	7.96958	7.9448	8.12152	7.68037	7.72446	7.64638	7.83509	7.85599	7.96485
RHAL1_01417	9.14603	9.16423	9.28136	11.5481	11.5983	11.0545	11.799	11.6427	11.8265	9.83873	9.84437	9.68933	9.71299	9.88029	10.0665
RHAL1_01418	6.82852	6.85076	6.91517	8.67809	8.78255	8.49542	8.72303	8.61878	8.70911	7.04288	7.08539	6.99324	7.2952	7.28696	7.18068
RHAL1_01419	2.85166	2.53166	2.70156	3.16184	3.00969	3.19555	3.21798	3.23729	3.31354	2.20825	2.32159	2.16448	2.49787	2.37874	2.56396
RHAL1_01420	3.16849	3.34472	3.24864	3.46695	3.52254	3.17448	3.65332	3.63838	3.8906	2.6408	2.64194	2.74358	3.06354	3.05549	3.13268
RHAL1_01421	3.92695	4.00861	3.95131	4.01582	3.93533	4.0518	3.95483	4.18874	4.09279	3.51181	3.65151	3.3825	3.81741	3.82262	3.82778
RHAL1_01422	4.6399	4.57859	4.56098	4.63582	4.76742	4.61608	4.7196	4.66466	4.78856	4.00386	4.03081	4.07492	4.22459	4.21775	4.0511
RHAL1_01423	2.92952	3.19085	3.05355	3.42924	3.32853	3.13684	3.74841	3.73655	3.94795	3.42579	3.18243	2.9567	3.30012	3.30702	3.31604
RHAL1_01424	7.99357	7.43984	7.29689	8.83106	8.84494	8.99546	8.90126	9.00841	8.69243	7.68569	7.22755	7.54486	7.02551	7.54651	6.76932
RHAL1_01425	5.38202	5.47446	5.52547	6.75299	6.80778	6.54706	6.85188	6.7888	6.91845	5.68735	5.60855	5.49653	5.56809	5.68689	5.68408
RHAL1_01426	4.98091	5.13648	5.36599	4.39953	4.57899	4.64222	4.56223	4.82424	4.45503	4.88684	5.05463	5.19553	4.93387	4.98138	5.14712
RHAL1_01427	3.22693	3.10628	3.30935	3.74278	3.63989	3.21375	3.61624	3.44433	3.54939	3.49932	3.46243	3.1885	3.25334	3.22907	3.52097
RHAL1_01428	8.22446	8.42731	8.65755	7.54997	7.60055	7.69411	7.86935	8.10764	7.7424	8.19324	8.35059	8.52914	8.62867	8.51223	8.60596
RHAL1_01429	3.51908	3.6472	3.7382	3.62355	3.58596	3.53844	3.58828	3.66833	3.55178	3.58119	3.58559	3.62394	3.57268	3.57071	3.53099
RHAL1_01430	4.61907	4.78755	4.93691	3.99159	4.06308	3.88667	3.54946	3.40421	3.56129	4.53391	4.7677	4.54843	3.82454	3.82924	3.92108
RHAL1_01431	5.94591	6.25672	6.20405	6.75489	6.68406	6.73243	6.78398	6.8315	6.94323	6.76805	7.02283	6.97768	6.94889	7.01812	6.97978
RHAL1_01432	6.14177	6.04559	5.95077	6.7191	6.73491	6.61145	5.65773	5.6813	5.77256	6.30139	6.19493	6.22272	6.1043	6.22456	6.13276
RHAL1_01433	7.26142	7.34485	7.55254	6.50722	6.4618	6.45612	7.11167	7.2094	7.0246	7.40082	7.53216	7.45275	7.5484	7.38833	7.56285
RHAL1_01434	6.42804	6.40756	6.45537	4.95098	4.98064	5.26081	5.32054	5.59205	5.15744	6.13111	6.21453	6.56832	6.50472	6.51405	6.64418
RHAL1_01435	8.15828	8.1546	8.24664	7.53969	7.58766	7.73281	7.65161	7.78899	7.55222	8.15763	8.10812	8.26692	8.25249	8.14485	8.16471
RHAL1_01436	5.62748	5.75941	5.84927	5.60669	5.69742	5.62357	5.72483	5.84571	5.9641	5.74668	5.93002	5.78139	5.97199	5.92905	5.91559
RHAL1_01437	10.0026	10.0266	10.0101	8.64221	8.65375	8.95968	9.17224	9.329	8.92404	9.68948	9.66194	9.97021	10.1185	10.1573	10.079
RHAL1_01438	6.31368	6.50392	6.69248	6.21235	6.28391	6.32239	6.62085	6.75431	6.52412	6.43178	6.58363	6.6107	6.5062	6.46424	6.56437
RHAL1_01439	4.2906	4.32026	4.07336	4.03128	3.9629	4.05756	4.0834	4.06555	4.13323	4.3253	4.25715	4.24055	4.26445	4.31844	4.30992
RHAL1_01440	9.9081	9.4777	9.14396	11.6936	11.6606	11.8366	11.6679	11.6717	11.5345	10.0277	9.63913	10.0002	10.022	10.3332	9.51213
RHAL1_01441	5.87563	5.81964	5.9756	6.71105	6.61906	6.65442	6.86982	6.86652	6.73143	6.14234	6.14308	6.30083	5.79157	6.01092	5.7721
RHAL1_01442	8.43933	8.557	8.66599	8.38758	8.42222	8.39601	8.29349	8.28586	8.15892	8.61932	8.66333	8.68785	8.45353	8.53473	8.50605
RHAL1_01443	4.53793	4.43518	4.34515	4.88132	4.80293	4.6403	4.66138	4.67418	4.72435	4.49219	4.48862	4.40409	4.37701	4.34947	4.32481
RHAL1_01444	6.9218	6.96728	7.09701	5.64329	5.70642	5.75093	5.72069	5.79474	5.56414	6.70786	6.82582	6.85034	6.71336	6.57605	6.73908
RHAL1_01445	7.13138	7.04701	6.96603	7.1434	6.90317	7.16173	7.35741	7.34951	7.21449	7.08723	6.92946	7.09194	7.06228	7.1306	7.01896
RHAL1_01446	5.91411	5.79785	5.71851	4.85707	4.83684	4.95498	4.9699	5.09305	4.80066	5.64949	5.54957	5.67116	5.81383	5.99334	5.87851
RHAL1_01447	7.19202	7.1719	7.0742	6.79127	6.7038	6.96692	6.72537	6.85796	6.61288	7.13559	7.11741	7.26243	7.30096	7.26057	7.25521
RHAL1_01449	6.95725	6.98447	6.70513	6.30751	6.36775	6.49913	6.34949	6.42027	6.22583	6.7834	6.66868	6.58854	6.87328	6.93769	6.7273
RHAL1_01450	7.47507	7.49338	7.20811	7.07264	6.95092	7.45998	6.89327	6.6635	6.75131	7.13905	7.15005	7.37267	7.52789	7.47865	7.33059
RHAL1_01451	8.25752	8.23612	8.22783	9.7004	9.65811	9.58894	9.0361	8.89555	9.09333	8.34749	8.32336	8.24095	8.22402	8.23038	8.22376
RHAL1_01452	6.93231	7.01432	7.07357	6.71519	6.87733	6.84133	6.83202	6.90476	6.8845	6.57024	6.59295	6.73531	6.91618	7.00514	6.87621
RHAL1_01453	5.47908	5.6663	5.37656	5.87326	5.72706	5.69144	5.43818	5.03758	5.66247	5.41547	5.52277	5.2933	5.38814	5.44254	5.45103
RHAL1_01454	3.92423	3.7506	3.88561	4.4959	4.32445	4.22707	4.89934	4.78475	4.79563	4.06568	4.13901	4.08541	5.27648	5.27928	5.26587
RHAL1_01455	6.7458	6.77219	6.99957	8.05497	8.00248	7.74123	9.43376	9.12025	9.28299	7.03161	7.15847	7.1313	8.91857	8.98387	9.0075
RHAL1_01456	2.57536	2.60803	2.58291	2.99978	3.00969	2.74846	2.93375	2.91925	3.0073	2.8006	2.8528	2.48289	2.85193	2.80762	2.99675
RHAL1_01457	9.6864	9.79171	9.90882	8.26391	8.40807	8.43661	7.90772	7.88366	7.89883	9.46939	9.60982	9.67883	8.94297	8.94949	9.03862
RHAL1_01458	5.9284	5.55791	5.13536	7.10837	6.99531	6.86783	6.69831	6.46939	6.9166	6.16003	5.89059	5.68579	6.03044	6.02204	5.72642
RHAL1_01459	11.4148	11.0466	10.5719	11.4846	11.5475	11.7904	11.1778	11.06	11.0857	11.2434	10.8927	11.1498	11.0206	11.3313	10.6772
RHAL1_01460	4.19587	4.17041	4.35094	5.35959	5.5102	5.33391	5.29915	5.24557	5.48322	4.5719	4.49889	4.48116	4.31425	4.39629	4.29488
RHAL1_01461	4.39918	4.52126	4.67611	5.03218	5.13703	4.86494	4.94729	4.87557	5.10959	4.44086	4.65168	4.40874	4.38266	4.24524	4.56317
RHAL1_01462	6.57525	6.74041	6.70206	5.91668	6.01533	5.95743	5.93956	5.96857	6.04051	6.20907	6.3693	6.21105	6.31636	6.32381	6.32622
RHAL1_01463	8.74879	8.77571	8.88365	8.27856	8.33104	8.39715	8.49242	8.63519	8.48597	8.64456	8.64737	8.79992	8.86254	8.9289	8.88275
RHAL1_01464	6.90675	6.94763	6.98542	6.54713	6.58065	6.55473	6.60798	6.67118	6.67748	7.02104	7.00729	6.96764	6.94712	6.83904	6.98708
RHAL1_01465	5.05475	5.10489	4.99826	5.18581	5.22333	5.40236	4.96137	4.83371	4.96741	4.96873	4.9593	5.02614	4.97342	4.9077	4.80237
RHAL1_01466	8.44786	8.37047	8.07193	7.67785	7.6587	7.87687	7.73148	7.58192	7.64619	8.2833	8.27693	8.32077	8.13221	8.16063	8.0397
RHAL1_01467	5.66129	5.8727	5.93241	4.85391	4.84353	5.00284	4.79665	4.90372	4.70194	5.39587	5.5634	5.60828	5.27994	5.33229	5.35115
RHAL1_01468	5.04041	5.05853	5.15629	4.07264	4.20257	4.02849	4.87559	5.00275	4.59597	4.95115	5.05376	5.16177	5.50034	5.31431	5.44157
RHAL1_01469	7.37884	7.41654	7.42352	6.28833	6.29777	6.57347	6.56662	6.74204	6.47493	7.21632	7.226	7.4218	7.64165	7.48548	7.57371
RHAL1_01470	3.30413	3.14031	3.17411	2.92348	2.78414	2.76618	2.87877	2.99885	3.09181	3.35822	3.3133	3.15568	3.08942	3.20041	3.28931
RHAL1_01471	4.1373	4.09586	4.13887	4.15964	4.10698	4.10149	3.85782	3.59226	3.86777	4.17183	4.08805	3.96557	4.12032	4.0236	4.15749
RHAL1_01472	7.12193	7.23659	7.37596	6.72105	6.73989	6.72067	6.71894	6.75929	6.73327	7.11732	7.2429	7.21039	7.20511	7.20873	7.33121
RHAL1_01473	3.87447	4.08254	4.27817	3.98005	4.07324	3.95315	4.30199	4.38829	4.36281	3.88405	4.09145	4.09352	4.33852	4.07465	4.34928
RHAL1_01474	5.26835	5.30479	5.33962	5.11435	5.25823	5.12322	5.10144	5.38928	5.3127	5.44508	5.40927	5.4692	5.44167	5.59471	5.50649
RHAL1_01475	3.29995	3.30114	3.34293	3.30751	3.45232	3.21375	3.39898	3.63188	3.67085	3.32826	3.42657	3.13338	3.4037	3.31491	3.29939
RHAL1_01476	3.73738	3.5641	3.39828	4.02146	3.95056	4.10568	4.07336	3.9414	3.93886	3.62127	3.74292	3.62074	3.5033	3.44129	3.72054
RHAL1_01477	6.05695	6.02511	5.77249	6.80483	6.65731	6.51284	6.28129	6.20329	6.25801	6.19254	6.0488	5.94844	5.8183	5.71457	5.79009
RHAL1_01478	5.10536	5.09063	5.503	4.23321	4.04772	4.21808	4.38673	4.63572	4.27155	4.92737	5.06719	5.14905	5.39813	5.36075	5.51192
RHAL1_01479	2.06607	2.00181	2.4567	1.85154	1.74924	1.7649	2.78689	2.80065	2.53352	2.23863	2.33598	2.43993	2.72817	2.42318	2.79058
RHAL1_01480	-0.176307	-0.777559	-0.264415	0.390533	0.08411	0.188886	0.163061	-0.00385036	0.180332	-0.373762	-0.669816	-0.286408	-0.00989834	-0.125687	-0.79639
RHAL1_01481	2.53322	2.81305	2.79186	2.22363	2.0663	1.93119	2.53409	2.72938	3.11138	2.66975	2.94206	2.58173	3.14362	2.72719	3.17346
RHAL1_01482	1.3386	1.35284	1.73566	0.923916	0.484808	0.797224	1.35901	1.32685	1.22412	1.29727	1.38029	1.39935	1.51951	1.34681	1.57335
RHAL1_01483	6.91976	6.99572	7.20023	5.87131	5.94728	5.94931	6.16884	6.45597	6.32308	6.65172	6.88452	6.91108	6.8864	6.83713	7.10028
RHAL1_01484	4.75207	4.7627	4.80096	3.84655	3.85229	3.71303	4.0748	4.16792	3.9425	4.67943	4.68579	4.556	4.77675	4.67454	4.7203
RHAL1_01485	2.68526	2.76254	2.98076	2.22363	2.33875	1.91222	2.75132	2.91569	2.73196	2.96537	3.19985	2.52461	3.06756	2.92559	3.14392
RHAL1_01486	7.73772	7.82251	7.95111	6.59285	6.60404	6.76936	7.15842	7.33957	7.14815	7.65213	7.80316	7.88896	8.12363	8.05268	8.13598
RHAL1_01487	2.9722	3.17742	3.59365	3.35073	3.2162	3.10378	3.44646	3.59226	3.4453	3.39336	3.55023	3.48468	3.5413	3.41072	3.72179
RHAL1_01488	1.50043	1.41303	1.12088	1.21733	1.33387	0.864566	1.43272	1.21535	1.39351	1.5535	1.99147	1.62708	1.58813	1.42465	1.84983
RHAL1_01489	5.95258	6.11241	6.06559	4.64408	4.58698	4.73241	3.83421	3.67887	3.68833	5.42918	5.69929	5.68464	4.65873	4.5276	4.57774
RHAL1_01490	4.05903	4.19443	4.32513	3.42712	3.55912	3.12864	3.23096	3.15507	3.07862	4.16054	4.06231	4.03698	3.53697	3.20211	3.54942
RHAL1_01491	5.50747	5.73079	5.85975	5.17066	5.28359	5.21381	5.14732	5.23774	5.17923	5.26862	5.55204	5.62436	5.54166	5.40868	5.63083
RHAL1_01492	5.37905	5.60419	5.83371	4.84598	4.92637	4.90867	4.61464	4.54524	4.38977	5.22105	5.50664	5.46429	4.90221	4.72156	4.86877
RHAL1_01493	1.93736	2.23459	2.14648	1.3755	1.73012	1.47717	2.08033	2.2127	2.23367	2.02618	2.24739	1.95158	2.66867	2.55417	2.49836
RHAL1_01494	5.87598	5.8721	5.99711	4.79088	4.89022	4.69775	5.1148	5.40652	5.28927	5.4741	5.67006	5.73401	6.21196	5.98373	6.10548
RHAL1_01495	7.23195	7.17552	7.01111	8.4565	8.46917	8.47335	8.3564	8.31937	8.21775	7.4213	7.37744	7.40107	7.4038	7.42485	7.29366
RHAL1_01496	2.33492	1.97987	2.28422	4.98531	4.96164	4.29577	5.64518	5.72623	5.64019	3.53822	3.63996	2.97687	3.43353	3.21734	4.57082
RHAL1_01497	5.60858	5.63505	5.8102	5.89494	5.85209	5.74871	5.74396	5.88222	5.77205	5.74252	5.80395	5.84349	5.50811	5.45222	5.48456
RHAL1_01498	4.65962	5.04063	5.34501	4.52002	4.47945	4.22194	4.43909	4.27468	4.29455	5.1383	5.25385	5.0796	4.25305	3.99543	4.23397
RHAL1_01499	6.19088	6.28608	6.4413	5.53404	5.5746	5.62016	5.63838	5.86708	5.66578	6.13111	6.27329	6.28169	6.29684	6.17864	6.49659
RHAL1_01500	6.12207	6.12121	6.17451	5.78811	5.88848	5.82338	5.83767	5.97415	5.90506	5.97747	6.03476	6.02129	6.00007	6.09275	6.10141
RHAL1_01501	4.3874	4.38347	3.98467	5.92949	5.85283	5.65814	5.85285	5.64034	5.92363	4.89435	4.64765	4.62395	4.51412	4.46309	4.38918
RHAL1_01502	6.11999	5.91263	6.01076	7.56007	7.75959	7.61003	7.21109	7.13686	7.20447	6.26601	6.2118	6.37896	6.88142	6.87708	6.79909
RHAL1_01503	2.93493	3.03359	3.01032	3.6638	3.79669	3.35157	2.94008	3.02223	3.27647	3.11557	3.11893	2.9567	3.28297	3.17984	3.34392
RHAL1_01504	5.512	5.49626	5.62743	5.35121	5.43593	5.19953	5.40937	5.46009	5.41662	5.65352	5.6532	5.57557	5.45474	5.45829	5.58141
RHAL1_01505	5.95558	6.08441	6.12229	6.62077	6.5221	6.46075	6.62822	6.51366	6.60916	6.12299	6.13508	6.10159	6.07172	6.01431	6.16023
RHAL1_01506	6.56483	6.58846	6.44787	8.94173	9.02971	8.75779	8.71341	8.60212	8.91496	7.20647	7.1079	7.00772	6.86221	7.05542	6.80559
RHAL1_01507	4.78611	4.89522	5.15203	6.43348	6.46276	6.25214	6.43297	6.31027	6.49742	5.23511	5.34206	5.17329	4.75266	4.77111	4.65962
RHAL1_01508	4.46976	4.65397	4.75056	4.48573	4.60459	4.45609	4.72511	4.79642	4.71479	4.71073	4.75704	4.68732	4.61281	4.61001	4.90939
RHAL1_01509	1.12825	1.29003	1.01654	1.23686	1.50113	1.01441	1.85757	1.46975	1.61985	1.04562	1.37473	1.13779	1.10122	0.826532	1.58439
RHAL1_01510	0.870684	0.563711	1.26798	1.15709	1.34229	0.851347	1.11218	1.01682	1.09902	0.943938	1.30621	1.02603	1.06957	1.03943	1.27938
RHAL1_01511	3.14769	3.07143	3.24864	3.4356	3.34329	3.35626	3.44201	3.38115	3.58947	3.01385	3.15185	3.03336	3.37809	3.20551	3.3981
RHAL1_01512	2.9241	2.71551	2.97005	3.34625	3.41489	3.27195	3.52228	3.57881	3.60566	2.81795	3.05251	2.86494	2.97449	3.0779	2.80008
RHAL1_01513	0.703437	1.0833	1.03309	1.70496	1.59572	1.22381	2.16387	2.16548	2.17289	1.02585	1.09228	1.52114	1.66427	1.48739	1.18825
RHAL1_01514	4.74055	4.86979	5.12382	3.99303	3.75631	4.04019	4.14501	4.21796	3.92049	4.60975	4.75222	4.93109	5.07654	4.86377	5.06428
RHAL1_01515	3.43766	3.60768	3.50744	4.2417	4.58344	4.1209	4.53005	4.36758	4.47405	3.71532	3.85209	3.85272	3.84221	3.87369	3.84967
RHAL1_01516	-1.27515	-1.60188	-1.75813	-0.59705	-2.29166	-1.12351	-1.60072	-0.206334	-0.501686	-0.600825	-0.84057	-1.8015	-1.81999	-1.25966	-0.535161
RHAL1_01517	2.13343	1.59726	1.92049	2.07419	1.95541	1.77893	2.32255	2.12903	2.4489	2.09895	1.97317	1.65865	1.88943	2.03751	2.2541
RHAL1_01518	6.05354	6.05401	6.26027	5.3292	5.44182	5.61234	5.6291	5.66919	5.41203	5.93271	6.03431	6.22509	6.15018	6.02228	6.29128
RHAL1_01519	9.13979	8.93369	8.56872	8.89523	8.89673	9.30339	8.63946	8.50277	8.39643	8.80151	8.61081	8.86704	9.01902	9.04196	8.76909
RHAL1_01520	4.31049	4.20393	4.37305	5.01248	4.99206	4.63934	4.93624	4.79448	5.0643	4.67943	4.64187	4.42168	4.62647	4.58088	4.535
RHAL1_01521	2.27652	2.32787	2.41941	2.4869	2.45977	2.14129	2.43444	2.35102	2.14784	2.62117	2.31288	2.57512	2.2201	2.12261	2.36388
RHAL1_01522	3.85037	3.87351	3.87072	4.29508	4.33081	4.01818	4.30812	4.3947	4.57498	4.10744	4.15127	4.08192	4.02659	4.17508	4.05408
RHAL1_01523	4.84758	5.02785	5.04287	5.13271	5.09467	4.9961	5.33623	5.37573	5.45542	5.16171	5.0805	5.18905	5.38453	5.27322	5.43129
RHAL1_01524	12.0268	12.2051	12.3589	10.5251	10.6618	10.7913	9.40915	9.39278	9.28384	11.6704	11.8158	11.9047	11.0819	11.0644	11.0538
RHAL1_01525	9.00152	9.16636	9.40573	8.88245	9.06487	9.03679	8.07297	8.03889	8.01701	9.29128	9.39307	9.57643	8.50185	8.55567	8.60787
RHAL1_01526	5.14028	5.13796	5.23709	4.77511	4.89952	4.80877	4.94965	4.89921	4.91827	5.05905	5.23055	5.21424	4.97235	4.96444	5.07801
RHAL1_01527	8.502	8.43479	8.39197	9.5829	9.58787	9.50872	9.60367	9.52305	9.56974	8.74392	8.66387	8.63079	8.6559	8.73258	8.622
RHAL1_01528	4.96317	4.87693	4.80939	5.84052	5.84396	5.6854	5.90031	6.0662	6.02726	4.93931	4.9	4.96558	4.76876	4.87981	4.71529
RHAL1_01529	6.68135	6.34627	6.01779	6.88188	6.89925	7.26425	7.02645	6.92151	6.77834	6.45322	6.15348	6.5072	6.27272	6.66092	6.0002
RHAL1_01530	6.08122	5.97052	5.92578	6.35549	6.43548	6.64751	6.83287	6.79221	6.57639	6.0441	5.93429	6.21424	6.0999	6.23416	5.98544
RHAL1_01531	3.47339	3.45381	3.42518	4.23928	4.10575	4.0959	4.27343	4.09734	4.52357	3.52947	3.34922	3.46874	3.63077	3.5799	3.57455
RHAL1_01532	6.29147	6.42451	6.40241	5.36126	5.41163	5.54415	5.91405	6.02794	5.87103	6.06089	6.18602	6.37112	6.20719	6.22854	6.52766
RHAL1_01533	4.68149	4.60679	4.47878	4.13903	4.1863	4.36252	4.43124	4.49599	4.57498	4.43992	4.45473	4.33932	4.75453	4.67147	4.79407
RHAL1_01534	2.33492	2.41876	2.619	2.41155	2.52039	2.21539	2.93057	2.90135	3.05523	2.44626	2.50854	2.18197	2.57597	2.68645	2.59158
RHAL1_01535	3.86884	3.98347	3.85801	4.02146	3.84193	3.69833	4.18555	4.08629	4.29313	3.9835	4.0545	3.95162	4.29642	4.12484	4.27458
RHAL1_01536	6.93535	6.83113	6.84117	6.88826	6.91026	7.02804	6.79515	6.69761	6.81311	6.66875	6.80049	6.84005	6.78072	6.77462	6.85358
RHAL1_01537	1.61933	1.63706	1.75075	1.88906	1.96088	1.50276	2.18001	1.98007	2.12235	1.79458	1.81367	1.6524	1.87577	1.8549	1.91686
RHAL1_01538	3.36945	3.43458	3.10338	4.04243	4.00328	3.85556	3.55978	3.62753	3.91864	3.49033	3.34922	3.13787	3.50182	3.20551	3.47278
RHAL1_01539	7.73414	7.54343	7.30255	7.56055	7.5198	7.85219	7.40782	7.3294	7.18382	7.45322	7.334	7.44812	7.41131	7.60185	7.27546
RHAL1_01540	8.34016	8.31579	7.89123	7.65739	7.65627	8.11516	7.16401	7.09278	6.94732	7.81669	7.75992	7.95323	8.02568	8.03232	7.85483
RHAL1_01541	5.79954	5.78494	5.7657	5.72683	5.74662	5.58165	5.53863	5.5392	5.57181	5.94822	6.03542	5.67888	5.71501	5.68841	5.71987
RHAL1_01542	7.50296	7.59061	7.69758	6.92804	6.93518	6.83316	6.88714	6.83008	6.89112	7.26035	7.31606	7.36838	7.33214	7.33292	7.32639
RHAL1_01543	5.77527	5.92904	6.02686	5.32693	5.25712	5.07854	5.25728	5.2667	5.34336	5.68853	5.86228	5.76915	5.62737	5.61496	5.57968
RHAL1_01544	8.11705	7.87026	7.36067	6.58311	6.77802	7.13964	6.81532	6.74631	6.8156	7.53123	7.3985	7.58228	8.09075	8.30887	7.69755
RHAL1_01545	8.75944	8.81489	8.83834	7.72573	7.85949	7.90273	7.79607	7.90852	7.7424	8.3338	8.34718	8.4191	8.4531	8.55937	8.45274
RHAL1_01546	5.62664	5.75586	5.68879	4.83	4.68458	4.91424	4.58766	4.60729	4.44607	5.2702	5.28794	5.32119	5.54454	5.44398	5.47792
RHAL1_01547	3.45093	3.33956	3.57541	3.74107	3.68362	3.39549	3.90552	3.77048	3.87733	3.65223	3.56007	3.36729	3.47187	3.5293	3.80672
RHAL1_01548	6.71884	6.69365	6.58011	7.55241	7.49299	7.51	7.73159	7.67797	7.66189	6.81884	6.70932	6.84195	6.86394	6.86746	6.76326
RHAL1_01549	6.44282	6.40776	6.5059	7.92619	7.95283	7.78599	8.17281	8.16663	8.04484	6.65816	6.55347	6.73623	6.6346	6.70912	6.60931
RHAL1_01550	6.4242	6.3808	6.39982	8.10075	8.09601	7.879	8.22488	8.07707	8.22506	6.52562	6.59055	6.4304	6.5121	6.5749	6.44624
RHAL1_01551	5.31728	5.28076	5.3034	5.73329	5.84322	5.72036	5.88685	5.80489	5.85128	5.1566	5.12593	5.07785	5.20181	5.23426	5.11131
RHAL1_01552	0.85936	1.06674	1.15152	1.78011	1.5309	1.33245	1.96705	1.74334	2.02941	1.26389	1.36353	1.30673	1.31201	0.852763	1.40922
RHAL1_01553	2.28501	2.00616	1.91156	2.26227	2.04582	2.09156	2.05721	2.13517	1.74204	1.30549	1.54297	1.70173	2.11936	1.74249	2.10493
RHAL1_01554	6.34396	6.27193	6.2359	7.59348	7.58078	7.53321	7.36198	7.23839	7.17784	6.48003	6.50954	6.50806	6.59884	6.62253	6.5151
RHAL1_01555	8.28786	8.21485	8.25878	8.23673	8.1751	8.24016	8.01763	7.91009	7.82607	8.16315	8.09549	8.29048	8.15307	8.15279	8.17599
RHAL1_01556	7.52575	7.57304	7.63872	7.40318	7.49842	7.38499	7.57953	7.59018	7.65871	7.44021	7.53154	7.43588	7.58042	7.61012	7.65646
RHAL1_01557	7.81302	7.93783	7.8736	7.06446	7.03188	7.15047	7.33715	7.35412	7.27953	7.67184	7.69538	7.81137	7.87426	7.90349	7.91537
RHAL1_01558	8.45388	8.5797	8.70666	7.88142	7.81802	7.96542	7.93611	7.98094	7.71508	8.59132	8.62582	8.6784	8.72578	8.57369	8.58774
RHAL1_01559	7.00251	6.95735	6.9714	6.45292	6.39051	6.38537	6.39745	6.42184	6.33596	7.09807	7.09304	7.02357	7.01439	6.91634	6.93547
RHAL1_01560	10.0873	10.0207	10.0111	9.77155	9.80861	9.87429	9.67223	9.68628	9.58772	10.183	10.0491	10.1766	10.2023	10.1644	9.96485
RHAL1_01561	9.16893	9.21631	9.27957	9.3928	9.53528	9.43728	9.2306	9.2249	9.22415	9.48579	9.42211	9.50248	9.24511	9.31051	9.0935
RHAL1_01562	7.54686	7.51013	7.55048	7.65376	7.75329	7.73585	7.49791	7.52446	7.40044	7.76731	7.59865	7.6833	7.6398	7.7213	7.35547
RHAL1_01563	7.29962	7.28817	7.31032	7.50587	7.60449	7.40788	7.54515	7.56539	7.51077	7.65726	7.57306	7.51768	7.35714	7.34153	7.20323
RHAL1_01564	6.09063	6.09031	6.23299	6.34652	6.45478	6.34467	6.15802	6.15122	6.20055	6.35833	6.29905	6.29958	6.0325	6.10508	6.06271
RHAL1_01565	7.5632	7.48523	7.47922	7.40641	7.45091	7.60092	7.32737	7.46887	7.19246	7.5744	7.40065	7.71724	7.58838	7.5068	7.34141
RHAL1_01566	7.15646	7.17552	7.1782	7.61136	7.76146	7.48828	7.73796	7.73531	7.73585	7.50747	7.49673	7.41257	7.17614	7.18634	7.03803
RHAL1_01567	6.48372	6.475	6.49306	6.58501	6.69108	6.68129	6.55609	6.57084	6.38401	6.58129	6.61937	6.62715	6.42352	6.53513	6.41043
RHAL1_01568	6.88894	6.88762	6.86361	7.03809	7.20879	7.18216	7.06897	7.16807	6.99988	7.02805	6.93822	6.98937	6.8063	6.89059	6.76433
RHAL1_01569	8.22955	8.23218	8.16104	8.35191	8.38463	8.41607	8.34362	8.36784	8.20129	8.28895	8.23108	8.23049	8.22043	8.21135	8.03077
RHAL1_01570	6.63706	6.6113	6.60316	6.9941	7.11945	6.9281	6.96586	6.8388	6.96378	6.89779	6.82429	6.77023	6.43444	6.52105	6.56506
RHAL1_01571	6.37087	6.22885	6.17916	6.46255	6.49734	6.58325	6.49692	6.46848	6.43537	6.49965	6.31657	6.46407	6.07894	6.27696	6.20294
RHAL1_01572	6.72704	6.60737	6.49175	6.82413	6.90512	6.98802	7.01206	6.99213	6.82723	6.87587	6.68549	6.88979	6.46117	6.70912	6.39347
RHAL1_01573	7.0492	7.06458	7.07744	7.20451	7.32765	7.31193	7.18699	7.26681	7.10305	7.20469	7.1535	7.21663	6.93647	6.96425	6.79093
RHAL1_01574	5.25221	5.2906	5.40705	5.6565	5.74304	5.54466	5.56704	5.56558	5.6536	5.51987	5.54555	5.47763	5.29114	5.29849	5.27612
RHAL1_01575	8.47935	8.51542	8.60351	8.84261	8.89731	8.84931	8.89572	8.94369	8.72203	8.79655	8.69281	8.75803	8.63067	8.62064	8.4502
RHAL1_01576	5.79323	5.80567	5.81409	6.17328	6.27569	6.23952	6.13509	6.19192	6.08366	5.97328	5.98927	5.90698	5.86255	5.8818	5.76119
RHAL1_01577	7.21136	7.27551	7.29303	7.46828	7.56895	7.51642	7.3491	7.41374	7.3017	7.32245	7.30348	7.3654	7.15921	7.31613	7.18385
RHAL1_01578	7.07299	7.10859	7.16418	7.29828	7.42178	7.32005	7.33475	7.36559	7.28007	7.38138	7.33785	7.30844	7.03181	7.13015	6.95315
RHAL1_01579	5.68032	5.74744	5.86265	5.80661	6.07591	5.83224	5.9498	5.86293	5.94423	5.96097	6.08972	5.89344	5.71405	5.7391	5.79989
RHAL1_01580	6.45462	6.42776	6.36776	6.37187	6.49828	6.38106	6.14711	6.1233	6.10699	6.43037	6.48408	6.53213	6.25766	6.19689	6.33911
RHAL1_01581	2.124	2.18175	2.4131	2.5429	2.58568	2.36706	2.42995	2.52009	2.74454	2.58784	2.44622	2.45799	2.15373	2.38174	2.08951
RHAL1_01582	6.34218	6.35589	6.37731	6.75954	6.7579	6.67403	7.0285	6.98472	6.84779	6.69501	6.588	6.56374	6.71879	6.58748	6.37352
RHAL1_01583	10.5961	10.4621	10.345	11.0018	11.0164	11.1207	10.8429	10.7506	10.7535	10.6105	10.464	10.5733	10.4643	10.5478	10.2814
RHAL1_01584	8.22893	8.323	8.34303	8.60634	8.72651	8.57781	8.51447	8.49853	8.51801	8.23265	8.30381	8.27299	8.03992	8.07391	8.03254
RHAL1_01585	7.33365	7.42367	7.43602	7.18422	7.17796	7.24021	6.96062	6.94704	6.87069	7.40728	7.3849	7.50014	7.43363	7.38346	7.34172
RHAL1_01586	7.59886	7.46207	7.22386	7.87101	7.88267	7.96753	7.56859	7.42271	7.49441	7.57142	7.29595	7.46161	7.57998	7.63285	7.24807
RHAL1_01587	7.74859	7.75491	7.77887	7.73134	7.73802	7.80551	7.51935	7.57558	7.50045	7.89346	7.76278	7.898	7.95633	7.93401	7.70334
RHAL1_01588	6.64554	6.76884	6.88386	6.39324	6.4303	6.3361	6.35276	6.49707	6.40332	6.74613	6.75234	6.81558	6.70855	6.77847	6.6661
RHAL1_01589	3.66117	3.60482	3.82155	3.88265	3.92276	3.61475	3.61821	3.73857	3.89813	3.82235	3.92435	3.84588	3.60202	3.3989	3.43516
RHAL1_01590	5.50111	5.55866	5.5273	4.69175	4.84576	4.82069	4.90097	5.1495	5.033	5.24957	5.33956	5.3582	5.70184	5.47597	5.52308
RHAL1_01591	6.79418	6.84425	6.89762	6.68462	6.86988	6.71566	6.91252	6.96438	6.93296	6.81327	6.90385	6.84727	6.88725	6.82545	6.83896
RHAL1_01592	4.6115	4.81507	4.84029	4.25373	4.38378	4.21808	4.34319	4.37668	4.18955	4.41639	4.62731	4.60544	4.45334	4.56708	4.59012
RHAL1_01593	5.92229	5.89221	5.71723	5.12093	5.13703	4.95884	5.14321	5.20674	5.30564	5.28795	5.48032	5.17165	5.50108	5.68932	5.73326
RHAL1_01594	6.0797	6.13219	6.22783	5.74229	5.60335	5.6854	6.20775	6.31872	6.15256	6.47388	6.51888	6.45848	6.51191	6.41887	6.60728
RHAL1_01595	7.63987	7.86832	8.06396	6.26355	6.18906	6.35232	6.37455	6.45781	6.39769	7.60907	7.82718	7.93465	7.57021	7.36649	7.67901
RHAL1_01596	3.8518	3.99991	4.05828	3.09115	2.90843	2.99077	3.3259	3.57203	3.11784	3.70913	3.96381	4.17219	4.12225	3.84457	3.97869
RHAL1_01597	2.20675	2.09458	2.23856	1.42743	1.7429	1.1927	2.02182	1.77514	1.43551	2.40476	2.29826	2.16007	2.28699	2.08253	2.25755
RHAL1_01598	4.79876	4.71701	4.82789	7.35203	7.46073	7.02179	7.55447	7.50932	7.67715	5.23995	5.24206	5.12551	4.94862	5.14731	5.04992
RHAL1_01599	1.52214	1.06674	1.21092	3.64564	3.50577	2.99378	3.88269	3.68934	3.69266	1.74102	1.85423	1.73765	1.53697	1.29674	1.76504
RHAL1_01600	2.43748	2.39905	2.48405	2.99118	2.99375	2.53769	3.37113	3.21137	3.31636	2.51879	2.7054	2.38058	2.7026	2.6269	2.7738
RHAL1_01601	0.979289	1.36643	1.3822	0.849735	1.48601	0.890647	1.33037	1.28328	1.49631	1.49718	1.69363	1.33827	1.37162	1.42465	1.76988
RHAL1_01602	1.44848	1.58568	1.46383	2.13271	2.08649	1.39756	2.13103	1.903	2.45912	1.85746	1.98418	1.60132	1.46581	1.29035	1.47
RHAL1_01603	-4.16431	-3.51238	-3.05225	-1.83264	-2.78369	-3.4172	-4.50679	-3.05333	-2.7999	-2.84094	-2.7616	-5.20134	-2.92222	-3.13354	-2.60532
RHAL1_01604	3.19576	3.18319	3.29399	2.93548	2.94206	3.09819	3.15405	3.17905	2.96849	3.12721	3.02257	2.99677	3.25686	3.11268	3.11946
RHAL1_01606	5.87984	6.13864	6.20153	6.34146	6.39507	6.15798	6.73906	6.70486	6.67857	6.45645	6.50493	6.21583	6.48236	6.34726	6.50497
RHAL1_01607	5.89656	6.01274	6.25653	4.84916	4.74219	4.55725	4.15593	3.8714	3.56603	5.92439	5.90466	5.92591	4.61829	4.50021	4.61523
RHAL1_01608	4.3342	4.44962	4.51679	5.0626	5.134	5.07	5.1751	5.25123	5.29712	4.40016	4.71527	4.58751	4.6176	4.72925	4.7494
RHAL1_01609	9.24826	11.8127	11.9511	9.75836	10.418	10.6939	9.67354	10.3706	10.2732	7.44394	10.8442	11.3826	9.82387	11.4414	11.4515
RHAL1_01610	9.26042	11.1003	11.2743	9.40321	10.1025	10.0763	8.73799	9.34175	9.37638	7.12082	10.3042	10.7614	8.81479	10.4791	10.4954
RHAL1_01611	7.29293	7.79701	7.88811	6.8519	7.20114	7.14828	6.81424	6.97747	7.01273	5.40115	7.04501	7.50307	5.90688	7.17231	7.2946
RHAL1_01612	6.61703	6.80017	6.78822	5.89571	6.06959	6.04314	6.04835	6.06981	6.09885	6.24372	6.79046	6.89758	5.55422	5.98768	6.06493
RHAL1_01613	6.48764	6.52377	6.59934	6.49662	6.81025	6.95577	7.00961	6.68066	7.66231	6.27232	6.34478	6.31229	6.4323	6.42252	6.43389
RHAL1_01614	5.80361	5.63048	5.62675	5.54535	5.64648	5.70252	6.09414	6.10073	6.32692	5.70494	5.544	5.69762	5.6781	5.98817	5.77902
RHAL1_01615	6.49977	5.76776	4.80217	3.94336	3.92696	4.00928	4.87559	4.88562	5.08258	6.62978	5.90924	5.3999	6.1549	6.43198	5.4267
RHAL1_01616	5.06711	5.15324	4.86188	4.95394	4.87652	4.55318	5.23942	5.23059	5.24271	5.40163	5.42585	5.10446	5.19449	5.07209	5.04593
RHAL1_01617	5.7402	5.73767	5.62914	6.31528	6.32909	6.23475	6.38677	6.28564	6.21155	5.83312	5.64455	5.66922	5.71437	5.8542	5.6151
RHAL1_01618	11.2593	11.0686	10.6603	9.42589	9.12463	9.68145	10.0902	10.1151	9.57471	10.5471	10.3023	10.6218	11.1252	11.132	10.7715
RHAL1_01619	4.76047	4.77103	4.80939	5.46584	5.75768	5.53074	6.02135	6.13177	6.04899	4.84725	4.8111	4.63986	4.5604	4.69281	4.86482
RHAL1_01620	7.34727	7.25943	7.22386	8.02895	7.97389	8.08044	8.44249	8.5307	8.37719	7.26812	7.19209	7.2356	7.32063	7.24023	7.29618
RHAL1_01621	3.51908	3.40029	3.60892	4.56997	4.57988	4.32595	5.5949	5.62515	5.7628	3.6998	3.61775	3.4882	3.71117	3.79583	4.15286
RHAL1_01622	6.21496	6.13095	5.93241	6.75574	6.8737	6.59296	7.55124	7.5161	7.81877	6.26996	6.08675	5.91876	6.36524	6.43614	6.4415
RHAL1_01623	8.94066	9.0922	9.25979	8.10383	8.05121	8.19091	8.22017	8.41906	8.08271	9.00299	9.14882	9.21421	9.05416	8.96855	9.13533
RHAL1_01624	6.56635	6.58192	6.62431	5.97745	5.96817	5.96972	5.73942	5.79232	5.80246	6.63081	6.53596	6.5832	6.37337	6.32381	6.45979
RHAL1_01625	7.67602	7.78907	7.71803	7.92035	7.92323	7.86828	7.82084	7.717	7.86092	7.5107	7.62475	7.55852	7.81092	7.86172	8.03348
RHAL1_01626	7.83658	7.77377	7.82453	11.4621	11.481	11.265	9.9145	9.51935	9.93859	8.42366	8.38487	8.36408	8.29428	8.41137	8.30963
RHAL1_01627	6.92027	6.75178	6.74193	8.6074	8.60931	8.5741	8.01528	7.7658	7.87614	6.94494	6.91731	6.92088	6.88128	6.9665	6.79524
RHAL1_01628	5.63081	5.66252	5.6571	7.20591	7.11362	7.03628	6.58971	6.33848	6.49493	5.71153	5.65234	5.69153	5.76866	5.74931	5.72487
RHAL1_01629	9.72953	9.72884	9.83052	9.19701	9.34394	9.32196	9.17874	9.17091	8.99664	9.62831	9.60355	9.60142	9.71119	9.74727	9.71688
RHAL1_01630	7.18254	7.11427	7.00666	7.71978	7.84789	7.7751	7.84646	7.75076	7.84908	7.32283	7.16484	7.23847	7.25872	7.34326	7.07017
RHAL1_01631	3.76647	3.82018	3.97077	3.5037	3.51511	3.46005	3.46415	3.67044	3.54939	3.75939	3.87888	3.93753	3.94608	3.81486	4.1295
RHAL1_01632	8.30772	8.85628	9.54382	6.73185	6.76085	6.93065	6.16276	6.21602	5.72837	7.79038	8.31421	8.65354	7.10621	6.91828	7.28025
RHAL1_01633	5.3616	5.52002	5.51741	4.76841	4.98132	4.84673	5.04821	4.99179	4.98343	5.1429	5.29016	5.33884	5.04688	4.87342	5.08629
RHAL1_01634	3.61815	3.2976	3.61855	3.28423	3.48881	3.14499	3.54739	3.74461	3.81306	3.51713	3.53658	3.42718	3.66426	3.59163	3.74902
RHAL1_01635	8.15343	8.16886	8.23198	7.31819	7.38239	7.36041	7.73273	7.81779	7.85888	8.01016	8.07799	8.06414	8.4224	8.30896	8.44481
RHAL1_01636	7.41518	7.54697	7.64344	6.63257	6.59724	6.63912	6.86172	6.99741	6.76656	7.44754	7.54337	7.56759	7.70184	7.54526	7.65663
RHAL1_01637	5.23643	5.27986	5.3668	5.24368	5.00206	4.97721	5.69939	5.53049	5.47569	5.41119	5.47089	5.39569	5.27605	5.16791	5.60531
RHAL1_01638	7.32029	7.26227	7.38061	7.21901	7.25174	7.17704	7.14152	7.18019	7.15347	7.31037	7.29033	7.31192	7.23618	7.28466	7.32443
RHAL1_01639	5.76317	5.88692	6.03227	6.01471	6.04884	5.90041	5.80421	5.83679	5.85371	6.09776	6.09945	5.95862	5.74349	5.71993	5.88494
RHAL1_01640	5.3646	5.58651	5.78781	5.02869	5.0727	4.94179	5.05989	5.09462	5.02786	5.29983	5.55204	5.69114	5.462	5.47316	5.7499
RHAL1_01641	3.97364	4.21805	4.11962	4.30784	4.4437	4.41175	4.27343	4.12538	4.28166	3.73828	4.21573	4.02371	3.88716	3.89488	4.28137
RHAL1_01642	5.41816	6.15097	6.28401	6.05893	6.30102	6.13839	5.90962	6.06258	6.23589	4.62462	5.95774	5.95958	5.43042	6.09275	6.12971
RHAL1_01643	6.25088	7.31307	7.40804	7.33089	7.78191	7.49148	7.53027	7.74249	8.06452	5.43528	7.08624	7.06554	6.55773	7.46268	7.42352
RHAL1_01644	9.38463	10.6992	10.7475	10.2333	10.8945	10.8325	10.2442	10.7867	11.0224	8.4636	10.3015	10.4583	10.0058	11.0436	10.7344
RHAL1_01645	4.54148	5.0101	5.18434	3.73077	4.09707	4.07615	3.59833	4.08946	3.85429	3.9099	4.37404	4.17547	4.84143	4.67454	5.17978
RHAL1_01646	5.73168	5.81065	5.79208	4.83321	4.70104	4.73871	5.02158	5.06759	5.05927	5.62382	5.63992	5.4763	5.89705	5.708	5.85278
RHAL1_01647	6.20939	6.216	6.37751	5.51667	5.5375	5.63325	5.52763	5.71141	5.58703	6.06877	6.01186	6.01643	6.12321	6.13723	6.11693
RHAL1_01648	7.18055	7.2559	7.34253	6.88304	6.91803	6.86742	7.06626	7.14411	7.25958	7.15322	7.16524	7.17576	7.38222	7.23296	7.40272
RHAL1_01649	3.29786	3.30467	3.2344	3.57833	3.00705	3.22147	3.88433	3.8933	3.69266	3.05345	3.25542	3.18633	3.98584	3.66502	3.31604
RHAL1_01650	3.8968	3.7506	4.07336	3.72732	3.69188	3.32552	3.928	3.86956	4.02563	3.82664	3.73534	3.6957	3.73784	3.64139	4.10958
RHAL1_01651	4.44535	4.07532	3.54543	5.98902	5.98036	5.73977	6.06329	5.92715	6.31713	4.53566	4.22426	3.75825	4.1309	4.48352	4.01178
RHAL1_01652	5.10416	5.18187	5.02488	5.36737	5.43248	5.56049	5.43986	5.40906	5.63401	4.98418	5.12303	4.91549	4.69094	4.66347	4.69824
RHAL1_01653	3.81856	3.77247	3.92716	2.99405	2.88268	2.93859	3.81539	3.9414	3.68833	4.11564	3.94891	3.84176	4.10186	3.96669	4.41259
RHAL1_01654	3.55462	3.78264	4.18125	3.2071	3.35374	3.29655	3.21798	3.4737	3.50076	3.38756	3.76649	3.76551	3.83163	3.76048	4.12478
RHAL1_01655	5.43399	5.4547	5.40108	5.45441	5.53199	5.27263	5.51549	5.51292	5.67129	5.52032	5.646	5.51649	5.51547	5.47422	5.51517
RHAL1_01656	7.5179	7.42611	7.3117	8.67373	8.70172	8.56052	8.27748	8.26484	8.39759	7.76582	7.6743	7.58073	7.44118	7.48058	7.37567
RHAL1_01657	8.97631	9.00353	9.10627	7.77218	7.7687	7.8253	8.07738	8.3224	8.07619	8.98062	8.99331	9.10249	9.1938	9.0732	9.22953
RHAL1_01658	5.6279	5.84565	5.99104	4.98603	4.75486	4.99685	4.9147	5.03922	4.86931	5.58719	5.97025	6.07083	6.00269	5.48648	6.0199
RHAL1_01659	4.79876	4.86979	4.88143	4.49691	4.57364	4.50334	4.64597	4.6508	4.54051	4.78392	4.72514	4.89907	5.04077	4.99861	4.99047
RHAL1_01660	6.42516	6.48477	6.48688	6.43533	6.50627	6.50389	6.30755	6.30449	6.31396	6.53111	6.58604	6.45466	6.41725	6.33684	6.47191
RHAL1_01661	6.89623	6.85649	6.88969	7.07365	7.10313	6.98934	7.15111	7.12765	7.2265	7.03795	7.05744	6.91108	6.93894	6.91777	6.92003
RHAL1_01662	6.20129	6.35653	6.49157	5.53503	5.4206	5.66854	5.74124	5.88723	5.55523	6.09747	6.27684	6.35483	6.20515	6.18575	6.32416
RHAL1_01663	4.48918	4.73742	4.9314	3.99015	3.82701	3.9516	3.96263	3.95187	3.89437	4.65792	4.73441	4.78711	4.5038	4.43225	4.5805
RHAL1_01665	5.59755	5.89045	6.09471	5.29175	5.0953	5.17388	5.45043	5.4668	5.35229	5.82027	5.96401	5.94908	5.80094	5.66084	6.00071
RHAL1_01666	5.00873	5.04645	5.06114	4.84757	4.9116	4.69405	4.94414	4.83654	4.979	4.9982	5.08987	5.01398	4.89827	4.85353	4.96271
RHAL1_01667	7.15169	7.33668	7.34936	5.98866	6.16137	6.11299	6.1536	6.18528	6.1612	6.91435	7.17438	7.15487	6.75887	6.7966	7.02188
RHAL1_01668	7.24845	7.42113	7.55353	5.96067	6.04368	6.20972	6.22373	6.5051	6.21532	7.09777	7.23688	7.33665	7.2152	7.23618	7.33192
RHAL1_01669	5.04354	5.00359	4.9829	4.79501	4.80522	4.6726	4.94886	4.99094	4.86931	4.96419	4.98966	4.92396	5.00042	4.91239	5.02025
RHAL1_01670	5.349	5.36359	5.41811	5.12683	5.06954	5.22794	5.2407	5.27645	5.14166	5.32685	5.3717	5.48116	5.5129	5.39089	5.3467
RHAL1_01671	6.88667	6.90664	6.8626	6.63717	6.55417	6.67356	6.49181	6.47455	6.35216	6.99966	6.99668	6.91239	6.81109	6.72459	6.7245
RHAL1_01672	10.0067	9.88594	9.88344	11.2032	11.3079	11.3595	11.0561	11.097	11.0675	10.0588	9.88968	10.2438	10.4239	10.6418	10.2321
RHAL1_01673	6.62813	6.79436	6.92587	7.05864	7.04999	6.95461	7.03831	6.98726	7.08934	6.76451	6.91863	6.79442	6.51173	6.37316	6.36834
RHAL1_01674	5.91377	5.9464	6.00841	5.55996	5.43593	5.56302	5.87905	6.12408	5.80397	5.87862	5.8588	6.07931	5.95693	5.85933	6.0171
RHAL1_01675	8.21983	8.32202	8.31665	7.79284	7.77182	7.88996	7.87421	7.9695	7.81206	8.14465	8.23569	8.27846	8.43928	8.364	8.33119
RHAL1_01676	7.38847	7.38371	7.37312	7.12812	7.15842	7.16072	7.06734	7.07672	7.08605	7.27952	7.36064	7.26038	7.3084	7.32279	7.3614
RHAL1_01677	6.57892	6.55026	6.58696	7.28339	7.22595	7.26425	7.4648	7.55969	7.52315	6.77417	6.72581	6.7515	6.69743	6.69726	6.67161
RHAL1_01678	4.77862	4.70234	4.55311	5.67273	5.63024	5.42037	5.35472	5.14494	5.43809	4.90927	5.02117	4.7677	4.63865	4.5717	4.49314
RHAL1_01679	5.33476	5.36993	5.42675	4.9708	4.77677	4.64126	5.25538	5.36206	5.54867	5.42682	5.57679	5.09929	5.54634	5.4375	5.88327
RHAL1_01680	8.39462	8.52691	8.44608	7.81505	7.81329	8.17251	8.11039	8.17782	7.98753	8.08111	8.13121	8.45999	8.63134	8.68006	8.78278
RHAL1_01681	8.22707	8.26917	8.27774	7.8325	7.85536	7.87931	8.08659	8.25659	8.19223	8.05376	8.03811	8.03835	8.36641	8.4824	8.50242
RHAL1_01682	7.17628	7.20419	7.23206	6.65429	6.7365	6.79871	6.9941	7.19698	7.09263	7.12271	7.11647	7.03519	7.45579	7.49019	7.53316
RHAL1_01683	7.06639	6.99968	7.02578	6.42552	6.44601	6.55243	6.73951	6.88827	6.80637	6.80966	6.85071	6.92023	7.14884	7.26119	7.25229
RHAL1_01684	8.44058	8.44694	8.55423	8.08761	8.10701	8.1521	8.3463	8.50677	8.54554	8.32517	8.28172	8.33017	8.77207	8.86268	8.77633
RHAL1_01685	6.82888	6.82299	6.95792	6.64061	6.61863	6.67848	7.00924	7.11372	7.22893	6.6412	6.68535	6.58833	7.1598	7.11069	7.13201
RHAL1_01686	7.50228	7.44044	7.51114	7.70221	7.61235	7.62964	8.11188	8.24093	8.23921	7.61053	7.66014	7.50926	7.80778	7.79099	7.81255
RHAL1_01687	8.00822	8.01079	8.05904	8.256	8.30523	8.18976	8.80907	8.88841	8.94719	7.99427	7.98019	7.93271	8.36997	8.46501	8.33747
RHAL1_01688	7.39657	7.38046	7.45822	7.87948	7.91558	7.75627	8.40077	8.42197	8.52106	7.39721	7.37029	7.27827	7.81271	7.85714	7.77984
RHAL1_01689	8.57791	8.56153	8.6258	8.79461	8.86018	9.00794	9.15885	9.23395	9.12501	8.33273	8.30847	8.49681	8.84523	8.91875	8.7356
RHAL1_01690	7.42757	7.35959	7.35348	7.57765	7.57208	7.71991	7.98651	8.07597	7.96654	7.23608	7.16242	7.26538	7.56366	7.74103	7.64654
RHAL1_01691	6.77792	6.80563	6.85593	7.32163	7.35483	7.37636	7.83631	7.87749	7.83578	6.77214	6.70364	6.81908	7.20977	7.28737	7.07262
RHAL1_01692	6.86596	6.68164	6.69995	7.63133	7.71793	7.79508	7.94332	8.04543	7.92878	6.75722	6.56771	6.72229	6.72911	6.92229	6.61706
RHAL1_01693	9.68498	9.65951	9.68566	9.92179	9.96971	10.0433	10.2647	10.3042	10.2087	9.49904	9.44445	9.5501	9.85773	9.94095	9.86657
RHAL1_01694	9.22439	9.21466	9.24502	9.40233	9.43243	9.56459	9.65182	9.67355	9.52724	8.97366	8.90587	9.08793	9.36419	9.46743	9.30977
RHAL1_01695	8.41555	8.41969	8.48679	8.88999	8.91999	8.91426	9.17987	9.1885	9.20118	8.31203	8.31689	8.3573	8.6704	8.74653	8.64624
RHAL1_01696	3.91606	3.93182	4.10306	3.89038	3.98592	3.87529	4.06903	3.964	3.8716	3.66667	3.87789	3.80696	3.73784	3.90327	4.07184
RHAL1_01697	8.51717	8.41995	8.27801	9.72586	9.80614	9.67762	9.07955	8.97558	9.10787	8.67344	8.5895	8.53112	8.33826	8.46093	8.18712
RHAL1_01698	4.18003	4.29204	4.24924	5.24187	5.24369	5.12459	4.94257	4.89198	5.1039	4.62133	4.41732	4.37967	4.36239	4.34947	4.36777
RHAL1_01699	2.79037	3.02075	3.03106	2.99118	2.86526	2.66025	2.8216	2.86487	3.08523	3.01636	2.92122	2.79563	2.98089	2.84947	3.33904
RHAL1_01700	2.12872	2.28914	2.45055	3.52967	3.41489	3.10099	3.42179	3.12454	3.63975	2.30985	2.58283	2.46515	2.37054	2.11901	2.48664
RHAL1_01701	7.58914	7.13527	6.86809	9.18798	9.20416	8.84941	9.10368	8.94161	9.21052	7.8046	7.59746	7.36576	7.33911	7.47285	7.01246
RHAL1_01702	8.6573	8.73465	8.77882	7.10638	7.15529	7.14117	7.09137	7.26488	7.17319	8.68442	8.75166	8.67174	8.48485	8.30743	8.39572
RHAL1_01703	7.20731	7.20218	7.27781	6.33637	6.40666	6.30249	6.24147	6.10895	6.26202	7.1022	7.17977	7.08354	6.80495	6.65674	6.80913
RHAL1_01704	6.16323	6.2816	6.37041	5.86779	5.81892	5.82465	5.9076	5.91961	5.89428	6.2011	6.20613	6.11275	6.30536	6.1715	6.42682
RHAL1_01705	4.77862	4.71833	4.80157	4.03826	4.20719	4.1264	4.15184	4.30359	4.18186	4.54784	4.61438	4.53063	4.82256	4.6373	4.96957
RHAL1_01706	7.17884	7.13316	7.21968	6.79209	6.83152	6.84946	7.14478	7.21249	7.25574	7.19559	7.19564	7.17521	7.58498	7.56448	7.52002
RHAL1_01707	6.77019	6.82868	6.98834	6.70097	6.69991	6.42773	6.7618	6.71923	6.79002	6.69657	6.84934	6.70009	7.04102	6.95646	7.13272
RHAL1_01708	8.29471	7.95979	7.92301	8.43967	8.45323	8.22718	7.93582	7.68806	7.77625	9.01918	8.80805	8.86387	7.20988	7.02594	6.90896
RHAL1_01709	6.62374	6.54765	6.46855	6.20927	6.31097	6.18326	5.65773	5.5536	5.66964	6.7359	6.69906	6.84143	5.5449	5.53892	5.33735
RHAL1_01710	5.72896	5.68778	5.72871	5.21688	5.2375	5.14505	4.75325	4.72799	4.77021	5.3474	5.46272	5.37017	4.88242	5.00545	5.02177
RHAL1_01711	5.91137	5.98243	6.08358	5.17446	5.36177	5.25956	5.14115	5.18174	5.39017	5.7632	5.8483	5.79956	5.53696	5.50003	5.65426
RHAL1_01712	5.94658	6.27148	6.49568	5.48995	5.43888	5.33866	5.32478	5.27228	5.54268	5.75083	6.13054	6.13284	5.72869	5.81583	6.20361
RHAL1_01713	5.18802	5.12702	4.634	6.4862	6.50157	6.36749	6.31	6.18417	6.41813	5.66315	5.47187	5.28675	5.47149	5.38417	5.16055
RHAL1_01714	7.60098	7.5907	7.68437	8.66227	8.66449	8.4319	8.46222	8.36057	8.51166	7.80215	7.83416	7.74958	7.60814	7.6567	7.62498
RHAL1_01715	7.66183	7.45085	7.22555	8.45715	8.54773	8.46381	8.34302	8.08453	8.46235	7.97708	7.86234	7.70681	7.67334	7.77422	7.59323
RHAL1_01716	3.50643	3.53731	3.7063	3.6217	3.53912	3.18242	3.84775	3.86402	3.87542	3.46669	3.588	3.47584	3.27951	3.10906	3.73918
RHAL1_01717	4.13143	4.28401	4.34017	4.0452	4.14358	4.22579	4.04279	3.88967	4.10748	4.06205	4.14474	3.96051	3.95152	3.99248	4.10576
RHAL1_01718	5.45812	5.51545	5.503	5.63457	5.60903	5.7496	5.54071	5.45519	5.69849	5.44648	5.48549	5.42444	5.44591	5.42261	5.60565
RHAL1_01719	8.49779	8.51994	8.34696	7.58362	7.63929	7.7967	7.48145	7.54319	7.5146	8.31591	8.33339	8.29839	8.58396	8.47955	8.38451
RHAL1_01720	8.71238	8.71569	8.6357	7.63502	7.76175	7.7763	7.81094	7.91065	7.89249	8.55179	8.52677	8.39176	8.82108	8.78754	8.68957
RHAL1_01721	5.57825	5.63891	5.73757	5.03428	5.17524	4.96038	5.39042	5.2198	5.31129	5.63773	5.62124	5.51131	5.42183	5.2965	5.34264
RHAL1_01722	6.95559	7.04898	6.93085	6.68262	6.70441	6.71634	6.48506	6.22071	6.67447	6.7482	6.95382	6.80698	6.50878	6.64396	6.65943
RHAL1_01723	5.12204	4.95268	5.05659	4.53193	4.72539	4.43076	4.56428	4.64866	4.93483	5.1429	5.00955	4.80697	4.63393	4.63541	4.76889
RHAL1_01724	9.84287	9.69761	9.28022	10.4217	10.4924	10.5984	10.1508	10.0666	10.1866	9.60012	9.42716	9.52171	9.77666	9.89358	9.57362
RHAL1_01725	6.57287	6.39993	6.41292	7.34783	7.33321	7.22203	7.39145	7.3107	7.48068	6.72731	6.70295	6.5537	6.50269	6.51645	6.4911
RHAL1_01726	7.66894	7.58144	7.55872	8.04185	8.02994	8.23157	7.4967	7.54824	7.36692	7.52596	7.38982	7.51466	7.45359	7.40495	7.33622
RHAL1_01727	3.41657	3.31172	3.48054	3.19966	3.34119	3.60493	2.76921	2.86487	3.14973	3.30589	3.20926	3.52292	3.22668	3.53471	3.40901
RHAL1_01728	4.09085	3.9545	4.04508	4.02428	3.95743	4.0804	3.80675	3.79201	3.73952	4.04127	4.15776	4.00295	3.6853	3.64514	3.90685
RHAL1_01729	2.3226	1.73463	1.64703	1.9613	1.91646	2.10276	2.22219	2.00039	2.08984	1.78285	1.76344	2.04533	1.92524	1.86782	1.92122
RHAL1_01730	2.89666	2.87381	2.70673	3.45031	3.51697	3.23426	3.44201	3.42441	3.4453	3.02883	2.76192	2.75823	2.88413	2.99984	2.90507
RHAL1_01731	4.28426	4.02798	3.6591	3.83218	3.99128	3.79644	3.98424	3.94315	4.1554	4.32327	4.18584	3.88378	4.22099	4.341	4.05507
RHAL1_01732	8.10549	8.11985	7.60322	7.35511	7.32845	7.84366	7.69777	7.32067	7.59194	7.78415	7.85255	7.92786	8.07427	8.08755	7.97341
RHAL1_01733	4.95853	5.15569	5.44078	4.31475	4.32552	4.30792	4.65562	4.88106	4.62802	5.13138	5.30961	5.27407	5.02435	4.91757	5.25727
RHAL1_01734	6.12059	6.09338	6.12735	6.11609	6.16167	6.0744	5.93362	5.94648	5.93007	6.26205	6.27255	6.12749	6.15584	6.16998	6.2045
RHAL1_01735	6.09487	6.23974	6.18079	5.47358	5.51207	5.80507	5.57214	5.70523	5.35777	6.09776	6.02524	6.22614	6.26117	6.19219	6.2045
RHAL1_01736	5.96815	6.16295	6.12615	5.15662	5.18522	5.53797	5.32357	5.35615	4.86451	5.75646	5.72768	6.01917	5.9324	5.78437	6.05876
RHAL1_01737	6.43735	6.50046	6.53869	5.67003	5.62378	5.78609	5.79725	5.84337	5.67841	6.44417	6.49262	6.51131	6.38727	6.31047	6.45829
RHAL1_01738	3.00597	3.01212	3.04133	2.68833	2.73383	2.50007	2.69627	2.31901	2.53835	3.12721	3.01901	2.75531	3.09925	2.98609	3.16429
RHAL1_01739	3.23572	3.20605	3.32792	5.8111	5.73787	5.3422	4.60371	4.01317	4.23931	4.28636	4.36915	4.15015	3.10316	3.09814	3.36007
RHAL1_01740	6.77923	6.68401	6.70755	7.39519	7.41294	7.4332	7.2967	7.06148	6.95726	7.0835	7.01222	6.95243	6.74563	6.72148	6.60965
RHAL1_01741	4.87314	4.90165	4.91251	3.52967	3.6484	3.99132	3.82226	3.88786	3.39563	4.41734	4.64938	4.98999	4.86178	5.02864	5.07067
RHAL1_01742	6.34852	6.35184	6.25807	6.10018	6.09939	6.22293	5.80681	5.80585	5.73732	6.23594	6.22056	6.35194	5.92661	5.98398	5.90956
RHAL1_01743	8.60226	8.65442	8.63362	8.30179	8.26469	8.29252	8.13225	8.20325	8.12283	8.72335	8.61749	8.62241	8.49819	8.48921	8.46791
RHAL1_01744	6.81173	6.79593	6.951	5.23703	5.29122	5.33094	5.22458	5.27367	5.29498	6.59351	6.7191	6.67367	6.11935	5.96606	6.2132
RHAL1_01745	10.5906	10.6188	10.7369	9.81656	9.97771	9.87776	10.3194	10.4647	10.5181	10.5334	10.5769	10.6284	11.0082	10.9937	10.9433
RHAL1_01746	6.99655	6.94225	6.77966	5.97164	6.05397	6.17565	6.15428	6.16028	6.16939	6.69599	6.62202	6.82743	7.00147	6.89888	6.90677
RHAL1_01747	4.6847	4.7582	4.86014	4.9196	4.76898	4.56638	4.74785	4.74816	5.00451	4.60809	4.62731	4.58176	4.52874	4.38135	4.47546
RHAL1_01748	7.88153	7.76858	7.55541	7.94589	7.8973	8.19737	7.98335	7.88548	7.80194	7.67918	7.47901	7.72919	7.69805	7.72773	7.54989
RHAL1_01749	7.43594	7.46543	7.53204	7.31173	7.3697	7.28083	7.26142	7.23768	7.30755	7.58616	7.56147	7.44394	7.38292	7.41443	7.42515
RHAL1_01750	7.48661	7.56763	7.64361	7.291	7.38162	7.31599	7.21485	7.23785	7.14914	7.49089	7.55603	7.53967	7.49402	7.39168	7.46676
RHAL1_01751	5.11313	5.23239	5.32667	4.98315	5.03878	5.04917	5.0268	4.91803	4.98873	5.09685	5.14894	5.13789	5.19265	5.16399	5.25382
RHAL1_01752	8.19857	8.32409	8.31612	7.27426	7.23361	7.52334	7.4403	7.68374	7.35072	7.89984	7.94535	8.1626	8.25733	8.16461	8.30191
RHAL1_01753	2.55795	2.58496	2.63535	2.32294	2.35132	2.3901	2.7585	2.5708	2.68049	2.53985	2.62329	2.6046	2.63933	2.60649	2.84667
RHAL1_01754	5.99038	6.16124	6.40738	5.30338	5.21246	5.27573	4.68042	4.51142	4.29455	5.67629	5.93192	6.06878	5.00827	5.06322	5.11464
RHAL1_01755	6.39288	6.58792	6.61007	5.64192	5.64436	5.65386	5.24455	5.14113	5.07679	6.32812	6.3446	6.3207	5.60167	5.40352	5.53059
RHAL1_01756	6.90141	6.936	7.06492	6.20617	6.1298	6.22486	5.31385	5.04657	4.86162	6.82315	6.8844	6.84932	5.69861	5.51174	5.49666
RHAL1_01757	8.65663	8.71004	8.87968	7.8431	7.84391	7.86489	6.80451	6.62421	6.37797	8.64293	8.71559	8.80217	7.32473	7.29207	7.31017
RHAL1_01758	7.00957	7.20443	7.3476	6.94892	6.9636	6.80879	6.51982	6.4908	6.37392	7.01713	7.19001	7.14362	6.01625	5.89237	6.01174
RHAL1_01759	5.22324	5.51584	5.84459	4.06173	4.10822	4.07899	3.94069	3.79976	3.6818	4.58294	4.65513	4.64223	3.56986	3.49085	3.54377
RHAL1_01760	7.34575	7.46632	7.63296	6.84695	6.79652	6.71475	6.42537	6.35633	6.08696	7.37882	7.48895	7.4615	6.60765	6.52802	6.50624
RHAL1_01761	5.84654	6.12546	6.25829	5.05368	5.00339	5.14911	5.27993	5.51468	5.13052	6.0055	6.15388	6.17575	6.1596	6.04165	6.29043
RHAL1_01762	4.28849	4.36242	4.33934	3.88729	4.05542	3.72938	4.06179	4.23521	4.12844	4.62297	4.58997	4.40781	4.60386	4.51739	4.77793
RHAL1_01763	5.1397	5.17368	5.2155	4.64408	4.62458	4.42073	4.72327	4.7631	4.62802	5.15831	5.1919	5.05014	5.16203	5.16878	5.3398
RHAL1_01764	6.37734	6.31331	6.42238	5.64238	5.76748	5.86385	5.95254	6.21891	6.00477	6.2752	6.2761	6.37778	6.46212	6.42453	6.4519
RHAL1_01765	7.54863	7.40434	7.27487	6.92259	6.93692	7.17107	7.10728	7.25364	6.97606	7.42047	7.3205	7.45848	7.66169	7.68777	7.48574
RHAL1_01766	7.60374	7.7083	7.74983	7.07738	7.05159	7.09565	7.29485	7.42553	7.27791	7.73438	7.72815	7.7724	7.96757	7.99337	7.93484
RHAL1_01768	5.80472	6.0227	5.91242	6.14481	5.85724	5.76113	6.96567	6.97062	6.87404	6.32282	6.57592	6.22404	6.57703	6.02059	6.34703
RHAL1_01769	5.2293	5.43145	5.53821	4.55253	4.48326	4.27241	5.42921	5.54325	5.48759	5.48228	5.55265	5.41615	6.08662	6.02852	6.22272
RHAL1_01770	5.67064	5.69689	5.88219	5.33827	5.37619	5.19169	5.6173	5.74442	5.72149	5.73531	5.72221	5.58587	5.9335	5.8818	6.02623
RHAL1_01771	7.17628	7.05188	7.03583	6.32644	6.35142	6.68478	6.45938	6.47969	6.29091	6.75516	6.66939	7.02524	7.18228	7.12467	7.09148
RHAL1_01772	7.46669	7.48601	7.47913	7.15243	7.17928	7.14591	7.29824	7.38246	7.45187	7.55954	7.51345	7.54317	7.65762	7.56902	7.54795
RHAL1_01773	4.76503	4.74395	4.94075	4.98748	5.03878	4.919	4.84891	4.82329	4.95302	5.02397	4.93587	4.99618	4.80285	4.7734	4.97273
RHAL1_01774	5.89309	5.93275	5.93352	7.64282	7.57677	7.56367	7.01731	6.86166	6.87332	6.26522	6.28131	6.21212	6.01806	6.08655	5.91913
RHAL1_01775	7.80271	7.50236	7.08404	9.37256	9.26151	9.10712	9.09284	8.87282	9.15866	8.13798	7.90495	7.75762	7.58358	7.58663	7.26628
RHAL1_01776	8.16871	7.92109	7.79663	9.61381	9.68827	9.39257	9.44796	9.25102	9.57471	8.4687	8.31892	8.12234	8.35748	8.56467	8.14533
RHAL1_01777	7.94015	8.26112	8.51297	8.08551	8.18939	8.08363	7.80466	7.65305	7.72874	7.75648	7.94118	8.0939	7.11047	7.09521	7.1346
RHAL1_01778	4.33318	4.29293	4.40121	5.45546	5.44573	5.46391	5.37004	5.23988	5.17459	4.62626	4.55349	4.39849	4.78347	4.79555	4.85345
RHAL1_01779	5.9392	5.96857	5.66343	6.22249	6.23557	6.2136	6.26531	6.02794	6.33596	6.12879	6.22501	6.15929	5.95693	5.97877	5.92728
RHAL1_01780	5.42778	5.48033	5.5067	5.34335	5.18229	5.21445	5.42357	5.4558	5.39283	5.64828	5.69204	5.74729	5.52498	5.50176	5.63448
RHAL1_01781	6.97162	6.79153	5.77157	7.29027	7.23898	7.61859	6.348	5.71449	6.59243	6.40548	6.66055	6.38204	6.66404	6.38088	6.22779
RHAL1_01782	6.84924	6.68774	6.671	8.33176	8.34636	8.1489	7.30792	7.09593	7.49239	7.06075	7.04446	7.02705	6.48967	6.64052	6.45998
RHAL1_01783	6.04326	6.00597	5.99395	7.14113	7.21353	6.90729	6.53062	6.30483	6.70645	6.17637	6.19887	6.15127	5.78215	5.83897	5.82221
RHAL1_01784	8.5631	8.5812	8.75423	8.05213	8.00472	8.04587	7.67244	7.80905	7.59802	8.69453	8.79587	9.01075	8.13598	7.88627	8.07529
RHAL1_01785	6.30092	6.35355	6.37183	6.73228	6.67679	6.5329	6.52431	6.66536	6.63811	6.44835	6.51018	6.37493	6.48611	6.3085	6.29737
RHAL1_01786	8.05061	8.21567	8.4974	7.43021	7.37817	7.41056	7.52962	7.76914	7.38311	8.08686	8.22983	8.26083	8.23966	8.19232	8.41888
RHAL1_01788	9.26284	9.31357	9.42776	9.66278	9.71314	9.59555	9.41651	9.40867	9.27239	9.42717	9.37349	9.36312	9.37404	9.44197	9.28136
RHAL1_01789	4.1891	4.03651	3.13822	4.86886	4.6796	4.79933	3.75381	3.71826	4.02047	4.06931	3.86802	3.65245	3.99324	4.10042	3.56343
RHAL1_01790	6.7458	6.80735	6.75789	6.78319	6.86897	6.9627	7.0997	7.17051	7.15268	6.57769	6.62554	6.84572	7.13134	7.23005	7.01361
RHAL1_01791	1.32219	0.954207	1.48804	1.71196	1.38367	1.20314	1.94203	2.04673	2.32588	1.56725	1.41324	1.86761	1.49589	1.24486	1.54538
RHAL1_01792	3.78304	3.73759	3.81319	4.10356	3.90865	3.93133	4.11593	4.27051	4.32978	3.93662	4.1316	3.99432	4.01521	3.87688	3.83241
RHAL1_01793	3.8518	4.12615	4.03381	4.43906	4.34555	4.12365	4.03689	3.90053	4.04611	3.5744	3.49871	3.61431	3.61852	3.52659	3.99222
RHAL1_01794	9.7898	9.82094	9.88629	10.7853	10.8275	10.7492	10.6684	10.7318	10.7297	9.94918	9.97889	10.0748	9.85398	9.96699	9.85739
RHAL1_01795	5.86187	5.87745	5.99395	5.77355	5.77333	5.70803	5.83682	5.97543	5.8508	5.93072	5.94183	5.91354	5.89621	5.91096	5.74653
RHAL1_01796	3.39517	3.54181	3.72043	3.63464	3.52809	3.21116	3.44424	3.43191	3.50076	3.77428	3.81661	3.66027	3.36511	3.12887	3.50218
RHAL1_01797	4.46603	4.41243	4.46588	5.54437	5.63067	5.28128	5.44932	5.47408	5.66744	4.83381	4.66542	4.58093	4.23622	4.30978	4.24096
RHAL1_01798	5.3641	5.24118	5.2451	7.20017	7.26246	7.02915	6.47091	6.37071	6.71046	5.59811	5.46436	5.2623	5.08892	5.25613	5.18885
RHAL1_01799	5.56175	5.43185	5.23976	6.92523	7.04145	6.84008	6.45165	6.29698	6.56046	5.7315	5.60083	5.46563	5.61475	5.62133	5.31184
RHAL1_01800	5.61491	5.85623	5.98945	5.00752	5.09841	5.03389	5.2874	5.38478	5.17846	5.76506	5.91404	5.90731	5.95125	5.84034	6.00277
RHAL1_01802	7.07483	7.25327	7.38173	6.6429	6.61581	6.77199	6.64261	6.73852	6.5119	7.22067	7.27192	7.37754	6.9978	6.92757	7.17338
RHAL1_01803	5.72117	5.66973	5.86814	5.01532	4.95342	5.04917	5.07579	5.16233	5.04746	5.89812	5.71892	5.78354	5.63854	5.58072	5.6026
RHAL1_01804	3.9697	3.91573	3.9697	5.09574	5.21361	4.98706	5.2655	5.30737	5.42772	4.19525	4.27817	4.20891	4.31678	4.23945	4.40794
RHAL1_01805	4.74824	4.78818	5.1544	4.92186	4.99273	4.89665	5.04601	4.88015	5.00538	4.9861	4.98693	4.79636	4.8881	4.89986	5.01056
RHAL1_01806	4.32497	4.54909	4.51385	4.38865	4.30843	4.24107	4.61067	4.56925	4.65716	4.3563	4.40781	4.21742	4.55755	4.46592	4.68227
RHAL1_01807	4.80468	4.71302	4.76115	5.36626	5.46128	5.19431	5.44376	5.4441	5.57768	5.14634	4.99193	4.89377	4.84786	4.9051	4.82639
RHAL1_01808	9.09119	9.17652	9.25533	8.71703	8.76504	8.72583	8.89384	9.09802	9.05401	9.10821	9.19003	9.20569	9.23347	9.26082	9.26564
RHAL1_01809	5.56785	5.51469	5.64638	5.2818	5.34406	5.16322	5.38637	5.41853	5.44517	5.43621	5.47545	5.53319	5.31832	5.26714	5.41322
RHAL1_01810	5.26567	5.11298	5.15392	4.64225	4.67127	5.10035	4.92032	4.92514	4.72329	4.89572	4.77353	5.29431	4.89715	5.02288	5.04992
RHAL1_01811	5.10895	5.1785	5.13392	5.74015	5.77954	5.66335	5.92487	5.92671	5.96005	5.11744	5.05027	5.06965	5.05801	5.1011	5.00954
RHAL1_01812	6.0585	6.02162	6.02195	7.11679	7.08098	6.92396	6.95359	6.86051	7.02072	6.32282	6.39255	6.29607	6.21896	6.40306	6.2559
RHAL1_01813	7.15617	7.33387	7.45505	6.60018	6.6132	6.44213	6.601	6.67461	6.66512	7.25929	7.3967	7.23573	6.65956	6.7769	7.00811
RHAL1_01814	9.5285	9.67312	9.90782	8.72283	8.63438	8.76673	8.97631	9.26806	8.84577	9.60198	9.71637	9.86135	9.42864	9.56476	9.74995
RHAL1_01815	7.45428	7.63015	7.83201	5.80538	5.94382	5.9466	5.75791	5.72674	5.55464	7.34007	7.56377	7.48909	6.91493	6.67232	7.01463
RHAL1_01816	9.50621	9.46953	9.44902	9.962	9.97538	9.90386	10.0918	10.1237	10.2054	9.50759	9.47674	9.50777	9.54541	9.59415	9.38756
RHAL1_01817	6.92197	6.94268	7.1877	6.51499	6.54097	6.2255	6.57351	6.74857	6.73879	7.0481	7.1911	7.03218	6.70018	6.84259	7.2422
RHAL1_01818	8.45211	8.42264	8.09994	8.12675	8.13545	8.3197	7.90863	7.65198	7.93245	8.51204	8.48169	8.48854	8.40492	8.34358	8.08777
RHAL1_01819	5.85867	6.00352	6.24791	5.03637	5.12427	5.12253	5.47408	5.77029	5.50557	5.8824	6.18502	6.08397	6.27251	6.07034	6.33911
RHAL1_01820	5.05227	5.22588	5.48167	4.68109	4.51246	4.44843	4.83454	5.01861	4.68898	5.05783	5.19743	5.25921	5.24628	5.2829	5.59307
RHAL1_01821	7.86039	7.85324	7.65435	7.84051	7.85655	7.80893	7.72587	7.68086	7.83823	7.76982	7.78695	7.67984	7.68969	7.82617	7.71052
RHAL1_01822	4.23363	4.16459	4.17381	4.30437	4.30735	4.2562	4.39366	4.4936	4.58784	4.40016	4.46197	4.33932	4.30324	4.14709	4.42108
RHAL1_01823	3.68221	3.83002	3.93599	3.51374	3.22761	3.07279	3.68006	3.88056	3.59412	3.72147	3.87986	3.82933	3.97092	3.65138	4.10767
RHAL1_01824	6.86437	6.94396	6.91419	7.01847	7.00247	7.00491	7.41182	7.53799	7.50939	6.82171	6.85933	7.0269	7.38383	7.41406	7.37388
RHAL1_01825	5.0628	4.82741	4.92864	4.8712	4.47562	4.61706	3.60033	3.23157	2.89136	5.20795	5.16515	5.02068	3.6735	3.45989	3.58008
RHAL1_01826	5.592	5.79503	5.98361	5.2694	5.12549	5.05783	4.70387	4.66148	4.52722	5.68301	5.94911	5.85103	4.53383	4.2811	4.5805
RHAL1_01827	3.8968	3.9646	3.93599	3.67994	3.44648	3.66283	3.41043	3.04524	3.12106	4.0425	3.97948	4.04895	3.61441	3.41366	3.29771
RHAL1_01828	5.32913	5.14784	5.09996	6.24769	6.16731	6.27677	6.14984	6.12446	6.08201	5.48455	5.3894	5.46384	5.47866	5.54262	5.37519
RHAL1_01829	6.19595	6.21671	6.1288	5.972	5.79688	6.01599	5.80291	5.70265	5.57533	6.27546	6.27311	6.50438	6.24355	6.14388	6.17011
RHAL1_01830	7.86544	7.67957	7.3232	8.8114	8.7762	8.68921	8.31869	8.2623	8.4435	7.99037	7.79465	7.64204	7.6995	7.80232	7.46031
RHAL1_01831	5.68914	5.921	6.13696	5.53602	5.62551	5.40462	5.53078	5.52173	5.58703	5.65352	5.87293	5.98782	5.74412	5.63399	6.02497
RHAL1_01832	5.11551	5.133	5.23262	4.05898	3.9395	4.10428	4.20145	4.23807	4.15382	5.00705	5.11804	4.84314	4.91061	4.59714	4.9263
RHAL1_01833	6.9708	7.08528	7.09159	7.02217	7.09895	7.03555	6.94062	7.01708	6.95861	7.27049	7.32357	7.41141	7.33246	7.35994	7.37418
RHAL1_01834	6.82543	6.59984	6.48838	8.2198	8.24987	7.98947	7.72862	7.68806	7.95271	6.92373	6.88428	6.7148	6.67755	6.83507	6.61622
RHAL1_01835	4.34743	4.61535	4.7361	4.38318	4.44663	4.16565	4.44578	4.57491	4.55488	4.69673	4.66941	4.72807	4.47237	4.54982	4.65504
RHAL1_01836	9.32001	9.05307	8.97796	9.91782	9.96881	10.0997	10.1755	10.0683	10.0423	9.05055	8.89664	9.04041	9.15439	9.24752	8.90621
RHAL1_01837	7.6227	7.76513	7.83902	7.20792	7.10901	7.35588	7.16924	7.31036	6.95298	7.91057	7.97904	7.95799	7.83649	7.79769	7.87091
RHAL1_01838	8.65197	8.6072	8.64056	7.93332	7.89077	8.11196	8.01603	8.05659	7.86825	8.54127	8.56275	8.71288	8.88167	8.97344	8.79408
RHAL1_01839	6.45932	6.20612	6.00945	6.68328	6.60382	6.53574	6.85754	6.71514	6.90005	6.62054	6.46178	6.34152	6.67394	6.71866	6.58684
RHAL1_01840	8.09866	8.01086	7.87246	7.98973	8.00993	8.06514	8.1443	8.10275	8.01766	7.56715	7.56009	7.76108	8.00105	8.14662	7.9112
RHAL1_01841	4.75437	4.77103	4.78578	5.08703	5.06509	5.10732	5.27493	5.32292	5.19613	4.78245	4.74631	4.79849	4.73006	4.79611	4.69124
RHAL1_01842	3.97758	3.83125	4.04201	3.61984	3.62098	3.60887	3.7699	3.75859	3.729	3.94586	4.0246	3.90368	4.00583	3.80258	3.96608
RHAL1_01843	5.38301	5.56935	5.77373	5.79842	5.81552	5.67324	6.10792	6.11905	6.11024	5.93569	5.9954	5.85512	5.82335	5.7017	5.90956
RHAL1_01844	5.85974	5.95007	5.97239	5.67943	5.66254	5.53849	6.08952	6.26758	6.21268	6.11248	6.21258	6.04836	6.1556	6.08194	6.22294
RHAL1_01845	6.58258	6.64881	6.48048	5.60951	5.6503	5.67653	5.71563	5.84009	5.73206	6.15747	6.19256	6.22113	6.43793	6.44353	6.42356
RHAL1_01846	4.85187	4.74004	4.76982	4.12337	4.04514	4.02408	4.07336	3.72642	4.02907	4.49489	4.61202	4.39849	4.60731	4.47016	4.47916
RHAL1_01847	7.01946	7.32062	7.47099	5.84729	5.84618	5.9349	5.32901	5.27367	5.11687	6.72214	6.99351	6.73845	6.16265	6.11685	6.34804
RHAL1_01850	6.55937	6.38832	6.13144	4.52598	4.36634	4.47129	4.90583	4.9977	5.10634	6.50457	6.27591	6.14181	6.21535	6.36312	6.16805
RHAL1_01851	8.84177	8.25434	6.81733	5.49605	5.42507	5.56049	7.1108	6.41302	7.25793	8.83505	8.31416	7.76281	7.93775	8.07705	7.49171
RHAL1_01852	6.41963	6.33508	6.30141	6.47725	6.39153	6.52798	6.24179	6.36909	6.17443	6.41239	6.31657	6.45511	6.31235	6.23727	6.27391
RHAL1_01853	9.99749	9.92852	9.82904	7.57105	7.50077	8.05021	8.52458	8.72666	8.24143	9.62846	9.49915	9.95176	10.0085	10.2636	10.1251
RHAL1_01854	7.62501	7.7829	7.92204	6.24708	6.26188	6.38823	6.81467	6.92173	6.77528	7.53363	7.70539	7.91803	7.88574	7.7384	7.95172
RHAL1_01855	9.77763	9.92619	10.1149	8.11385	8.1652	8.2955	8.10397	8.33645	7.97179	9.6422	9.82951	9.92815	9.34988	9.13652	9.44535
RHAL1_01856	6.97228	7.00553	7.10571	6.02879	5.98339	6.0776	6.20512	6.37494	6.09926	6.92039	6.98394	6.87054	7.06354	6.97511	7.19053
RHAL1_01857	6.25521	6.37892	6.46722	5.88337	5.99878	5.93333	6.14711	6.12485	6.12676	6.4823	6.45355	6.42674	6.44295	6.34302	6.40208
RHAL1_01858	6.84852	6.89218	6.87083	6.48186	6.55054	6.62681	6.86754	6.91595	6.9101	6.78653	6.77576	6.90797	6.99464	7.03992	6.93237
RHAL1_01859	8.11556	8.11211	7.78553	8.88027	9.06005	8.77359	9.04485	9.0255	9.2718	8.00575	8.00674	7.67049	8.22054	8.57668	8.36734
RHAL1_01860	10.085	9.97672	9.94054	10.901	10.9939	11.0541	11.2362	11.3086	11.3006	9.99213	9.87479	10.0673	10.3119	10.7335	10.4371
RHAL1_01861	7.09262	7.11955	7.16335	7.76063	7.78104	7.73765	8.42079	8.46381	8.64986	6.95494	6.95288	6.98206	7.53787	7.98209	7.73951
RHAL1_01862	5.67549	5.76327	5.84078	6.46307	6.60382	6.2961	7.47982	7.47463	7.67975	5.79311	5.75471	5.58628	6.23622	6.50977	6.52552
RHAL1_01863	7.74696	7.76088	7.78186	8.06141	8.08327	8.17947	8.90637	9.01107	8.93866	7.55954	7.48233	7.51768	8.25134	8.48428	8.29988
RHAL1_01864	5.74559	5.83591	5.78903	6.97224	6.9653	6.84821	6.98934	6.94747	7.14835	6.07359	6.04968	5.98159	5.97946	6.14874	5.98048
RHAL1_01865	5.9816	5.93304	5.59191	6.57234	6.60185	6.64631	6.22276	6.02546	6.30726	6.26311	6.03696	5.81119	5.84045	6.0736	5.72642
RHAL1_01866	4.56171	4.62599	4.78761	4.44432	4.44956	4.61021	4.47442	4.52551	4.65271	4.34038	4.43146	4.56519	4.31341	4.35101	4.43411
RHAL1_01867	4.07991	4.23112	4.2161	3.86236	3.8987	3.87038	3.96728	4.09577	3.88303	4.05962	4.17788	4.13115	4.18729	3.85218	4.21189
RHAL1_01868	4.7297	4.68414	4.80277	4.78509	4.89667	4.60036	5.10849	5.05063	5.0801	4.78539	4.86618	4.69647	4.80225	4.91498	4.99461
RHAL1_01869	7.69705	7.69093	7.48694	7.19128	7.23064	7.09494	7.70162	7.68139	7.9719	7.88962	7.87927	7.69591	8.30812	8.27416	8.34017
RHAL1_01870	7.11287	7.233	7.39789	6.44717	6.46035	6.609	6.6887	6.87663	6.69082	6.9234	6.99249	7.10002	7.31305	7.24539	7.37805
RHAL1_01872	6.86401	7.11704	7.37859	6.49865	6.31418	6.39764	6.60823	6.79099	6.56727	6.81489	7.12582	7.39229	7.26627	6.949	7.34871
RHAL1_01873	6.3818	6.53792	6.60212	6.19748	6.32165	6.26154	6.04431	6.11478	6.0456	6.54398	6.62963	6.60241	6.40522	6.24822	6.35531
RHAL1_01874	7.95585	8.02774	7.72871	7.61673	7.58278	7.78447	7.62569	7.28883	7.5555	8.30339	8.39667	8.24102	7.551	7.54333	7.45882
RHAL1_01875	5.98583	5.86344	5.53748	5.23095	5.34877	5.43706	4.98988	4.8478	4.92565	5.99314	5.91764	5.96937	5.45665	5.46963	5.19291
RHAL1_01876	6.70269	6.81852	6.69216	6.38287	6.35506	6.28509	6.4837	6.36223	6.41551	6.49494	6.61908	6.53511	6.62579	6.46388	6.53052
RHAL1_01877	10.8424	10.8951	10.7399	10.4044	10.2116	10.3762	10.5592	10.5377	10.3437	10.8669	10.7817	10.7036	10.8639	10.6163	10.5358
RHAL1_01878	5.67428	5.69453	5.65677	5.52712	5.6371	5.45738	5.48441	5.32493	5.43809	5.6131	5.58916	5.46206	5.35735	5.37552	5.46453
RHAL1_01879	5.55782	5.45192	5.56157	5.85521	5.92433	5.65434	5.85243	5.75642	5.99646	5.67113	5.57041	5.43724	5.4696	5.35502	5.41399
RHAL1_01880	7.77256	7.7967	7.90303	6.93927	7.02225	7.07589	7.00226	7.0813	6.96468	7.76088	7.77102	7.7696	7.66988	7.60515	7.70587
RHAL1_01881	3.60125	3.88419	3.78903	3.55712	3.57885	3.23934	3.97193	3.95187	3.90188	3.87993	4.00312	3.97939	3.85619	3.66378	4.05209
RHAL1_01882	4.51105	4.45202	4.39642	6.18684	6.07275	5.81106	5.8457	5.76486	6.06747	4.99376	4.90773	4.56186	4.85947	4.85677	4.84315
RHAL1_01883	5.22544	5.23795	5.33253	5.21995	5.29394	5.31718	5.34461	5.3155	5.46495	5.2085	5.31289	5.23166	5.40052	5.30682	5.5752
RHAL1_01884	2.70121	2.38909	2.53433	2.88066	2.91972	2.80784	3.13209	3.01226	3.12748	3.00882	2.66265	2.44356	2.52146	2.47476	2.47185
RHAL1_01886	6.96074	7.22545	7.4562	5.95146	6.02811	6.15361	6.26373	6.56033	6.10983	6.88207	7.02893	7.2356	7.01555	7.00307	7.28522
RHAL1_01888	5.55957	5.58687	5.35944	5.70025	5.58882	5.88062	5.80941	5.82829	5.66854	5.49132	5.42316	5.68157	5.58077	5.7089	5.54796
RHAL1_01889	2.1145	2.11083	2.26683	1.54961	1.93328	1.88653	1.43272	1.70257	1.74204	2.08469	1.98783	1.77845	2.46479	2.31727	2.26099
RHAL1_01890	-0.458575	-0.0616533	0.0275584	-0.781246	-0.919066	-0.716807	-0.383257	-0.596161	-0.00386561	-0.907962	0.0559575	-0.335328	-0.53415	-0.681029	-0.442616
RHAL1_01891	3.69501	3.50233	3.48355	4.28925	4.19794	4.20515	4.24174	4.41756	4.25845	3.9072	3.88084	4.03698	3.78611	3.85542	3.65136
RHAL1_01892	8.36902	8.12735	7.59888	8.90866	9.01237	9.15628	8.45684	8.22914	8.48776	8.87967	8.74258	8.66923	7.91761	8.04025	7.71351
RHAL1_01893	6.61724	6.76387	6.99086	5.61278	5.56878	5.82845	6.15155	6.30993	5.89051	6.84957	6.93231	7.12637	7.15037	7.0481	7.12542
RHAL1_01895	7.1777	7.38715	7.65326	6.48977	6.36155	6.22869	6.41858	6.36354	6.13275	7.16597	7.22822	7.04463	6.74062	6.8067	7.1022
RHAL1_01896	4.60558	4.22086	4.21972	5.98289	6.04691	5.72987	5.04674	4.71472	4.93483	4.79856	4.62145	4.43996	4.43405	4.4308	4.24531
RHAL1_01897	8.98794	8.92043	8.96417	9.85746	9.86206	9.91109	10.1212	10.2131	10.0016	9.17611	9.11083	9.25422	8.96826	9.01744	8.92818
RHAL1_01898	5.13031	5.04908	5.17552	6.04238	6.13647	5.68447	6.28129	6.26549	6.3501	5.49672	5.48258	5.332	5.22444	5.27847	5.43929
RHAL1_01899	5.4614	5.42619	5.32709	5.86936	5.95862	5.67136	6.05274	6.13216	6.26857	5.85989	5.75578	5.66806	5.8381	5.79399	5.79574
RHAL1_01900	7.55412	7.58244	7.65952	7.25538	7.28379	7.30255	7.41835	7.4769	7.46429	7.51591	7.57025	7.65296	7.84608	7.77036	7.74529
RHAL1_01901	4.90447	4.82187	4.62311	6.09149	6.17234	6.0384	6.07593	6.02298	6.08407	5.4488	5.24664	5.11189	4.82612	4.92532	4.72654
RHAL1_01902	8.23346	8.07456	7.88412	9.62515	9.64885	9.53056	9.14479	8.97649	9.24044	8.47298	8.29909	8.1681	8.0734	8.18691	7.91154
RHAL1_01903	4.41183	4.29738	4.13216	5.8449	5.75137	5.49877	6.21233	6.02753	6.32448	5.17859	5.20412	4.88245	4.89546	4.90091	5.08045
RHAL1_01904	3.58243	3.40359	3.4669	4.71021	4.69776	4.6959	4.69734	4.66784	4.85777	3.88542	3.8828	4.0225	3.87348	3.95261	3.96925
RHAL1_01905	4.22924	4.17814	4.04712	4.50096	4.44761	4.41849	4.27343	4.32255	4.42668	4.2259	4.09906	4.08425	4.19372	3.97069	4.20744
RHAL1_01906	0.570866	0.889769	0.701523	1.94358	1.83527	1.33245	1.82372	1.38983	1.80748	1.0939	0.832918	0.894318	1.10122	0.895448	1.03575
RHAL1_01907	6.6164	6.44327	6.24858	8.08703	8.09351	7.90733	7.73751	7.65812	7.78452	6.97876	6.86468	6.63531	6.7242	6.66169	6.45754
RHAL1_01908	5.31365	5.37582	5.30042	4.54961	4.52915	4.66412	4.68796	4.75016	4.69979	5.34541	5.4164	5.33494	5.42691	5.41016	5.4514
RHAL1_01909	6.60416	6.95496	7.2105	5.94961	5.88848	6.07156	5.45431	5.38349	4.96293	6.71926	7.08497	7.12396	6.08958	5.91485	5.90792
RHAL1_01910	7.80723	7.871	7.95342	7.4544	7.41431	7.4152	6.9014	6.73801	6.5223	7.92541	7.97381	8.04187	6.91144	6.94418	6.83189
RHAL1_01911	7.57893	7.68204	7.69831	7.57345	7.60395	7.57854	6.95007	6.8381	6.77221	7.70019	7.77373	7.77177	6.55416	6.57982	6.43446
RHAL1_01912	8.18807	8.24925	8.34614	7.72119	7.66721	7.7787	7.05317	6.9061	6.65932	8.22421	8.19655	8.36211	7.07342	6.96813	6.94688
RHAL1_01913	5.91513	6.03179	6.10527	7.02586	7.09225	6.8594	6.98437	6.77879	6.94346	5.99822	6.07328	6.06023	5.48617	5.42808	5.47458
RHAL1_01914	8.04445	8.17918	8.38332	10.1018	10.2473	9.96538	9.94918	9.85126	9.9764	8.22996	8.35709	8.50318	8.0873	8.22108	8.16941
RHAL1_01915	9.76661	9.5619	9.5286	13.6045	13.6381	13.457	12.6702	12.5803	12.6616	10.4675	10.3656	10.402	9.92356	10.2458	9.84008
RHAL1_01916	5.23369	5.29327	5.41733	4.76757	4.84279	4.73241	5.10356	5.22196	5.13849	5.28743	5.33634	5.53659	5.54813	5.47878	5.63614
RHAL1_01917	8.36852	8.18363	7.76756	9.28661	9.26476	9.30369	8.66094	8.47943	8.6343	8.72704	8.54543	8.31663	8.04546	8.30298	7.95259
RHAL1_01918	9.4931	9.37898	9.45848	10.4209	10.4472	10.4514	9.90066	9.92657	9.89789	9.64886	9.54898	9.61554	9.29806	9.47057	9.34992
RHAL1_01919	7.63396	7.67949	7.74521	8.683	8.67999	8.65419	8.49189	8.52318	8.60203	7.86713	7.85349	7.90624	7.61415	7.74607	7.73758
RHAL1_01920	5.14554	5.22122	5.26012	6.19404	6.18058	6.06585	5.9072	5.90261	5.86959	5.3833	5.35059	5.26947	4.94971	5.15304	5.11987
RHAL1_01921	10.0745	9.72446	9.62071	11.8975	12.0802	12.0291	11.9832	12.0662	12.0759	10.2004	9.96454	10.1346	10.0106	10.3716	9.6953
RHAL1_01922	7.12711	7.18166	7.1953	9.46183	9.52532	9.36838	9.67689	9.71315	9.79665	7.74509	7.69406	7.72379	7.48186	7.57149	7.23126
RHAL1_01923	6.4689	6.57535	6.67446	7.27042	7.25342	7.16707	7.47846	7.42318	7.45953	6.66596	6.71923	6.6509	6.56785	6.53006	6.66529
RHAL1_01926	6.9296	6.86744	6.71862	6.29853	6.31872	6.4759	6.50815	6.63128	6.50329	6.75591	6.72499	6.7537	7.17382	7.07423	6.93264
RHAL1_01927	4.79728	4.64494	4.77475	4.51403	4.53376	4.27488	4.49929	4.69615	4.81763	4.76913	4.77194	4.73992	4.856	4.76191	4.8506
RHAL1_01928	4.89756	4.97226	4.99298	5.53651	5.66967	5.44038	5.70079	5.73737	5.93922	5.32128	5.2648	5.27152	5.17928	5.27646	5.13309
RHAL1_01929	4.84901	4.8433	4.76177	5.3817	5.39756	5.26766	5.3823	5.51939	5.55523	4.95834	4.85123	4.86834	4.75266	4.77797	4.8506
RHAL1_01930	3.40104	3.5448	3.60061	3.97133	3.97784	3.7185	4.00251	4.17688	4.07795	3.30998	3.48715	3.31475	3.41003	3.48387	3.54801
RHAL1_01931	6.89276	6.84986	6.94377	7.86739	7.89971	7.91598	7.92008	7.96315	7.99743	7.11264	7.04632	7.07508	7.08435	7.19342	7.09932
RHAL1_01932	8.18397	8.20761	8.0644	8.58405	8.61469	8.73621	8.57263	8.61144	8.56762	8.26622	8.10744	8.24713	8.38406	8.43241	8.27709
RHAL1_01933	11.3341	11.1791	11.0441	12.1761	12.23	12.1434	11.7366	11.6016	11.7538	11.3211	11.2121	11.1489	11.121	11.2506	10.9065
RHAL1_01934	8.38484	8.58475	8.75563	7.27056	7.28475	7.48199	7.43904	7.52636	7.27629	8.23636	8.42484	8.45679	8.16007	8.15246	8.39611
RHAL1_01935	5.00295	5.06324	4.65888	5.30106	5.23298	5.04191	5.12665	4.95495	5.28497	5.08794	5.05506	4.66417	5.01918	5.05383	4.99875
RHAL1_01936	9.49018	9.58847	9.37545	9.21482	9.23133	9.46704	9.44925	9.40168	9.26595	9.15532	9.28898	9.51797	9.18197	9.15651	9.21792
RHAL1_01937	9.10317	8.87857	8.5629	10.1554	10.2224	10.1079	9.81221	9.67964	9.8675	9.17541	8.99262	8.86586	8.72883	8.87912	8.44614
RHAL1_01938	8.4382	8.57513	8.7459	8.72818	8.9646	8.71321	8.91066	8.99634	8.96259	8.99423	9.01597	9.05986	8.76247	8.61737	8.54485
RHAL1_01939	12.5914	12.4923	12.5126	13.4371	13.7188	13.6181	13.4671	13.5072	13.5226	13.4022	13.2487	13.593	12.2368	12.0431	11.6564
RHAL1_01940	7.59492	7.80366	7.93324	7.73091	7.73472	7.63676	7.75355	7.75861	7.66217	7.9883	8.20564	8.181	7.65329	7.71625	7.88249
RHAL1_01941	4.93782	4.86261	4.90579	5.98686	5.97766	5.8498	5.8995	5.7594	5.74151	4.94721	5.038	4.90829	4.62986	4.49882	4.65045
RHAL1_01942	6.60097	6.44948	6.42021	7.95477	7.956	7.83067	7.88861	7.74375	7.98013	6.75928	6.6083	6.53	6.16406	6.30058	6.1447
RHAL1_01943	8.88573	8.6398	8.53824	10.0422	10.1048	10.133	10.2488	10.2267	10.1777	8.82664	8.64885	8.79335	8.4483	8.62401	8.27161
RHAL1_01944	7.57764	7.64487	7.62437	7.38838	7.35053	7.51669	7.45999	7.33257	7.29298	7.43061	7.52118	7.70208	7.45493	7.48189	7.50593
RHAL1_01945	9.43511	9.39549	9.42602	9.03568	9.09834	9.24575	8.93851	9.04214	8.8714	9.38302	9.30428	9.33393	9.17207	9.26568	9.14933
RHAL1_01946	7.23865	7.21504	7.16605	6.71017	6.77608	6.81007	6.58214	6.4818	6.3887	7.17161	7.07449	7.10318	6.96914	6.91102	6.96494
RHAL1_01947	13.662	13.5767	13.6664	13.9401	14.1851	13.9749	13.4773	13.5337	13.37	13.3451	13.4973	13.5187	11.6733	12.0028	11.9297
RHAL1_01948	4.39624	4.34364	4.54952	4.69351	4.63146	4.51701	4.71036	4.64866	4.79159	4.33638	4.52613	4.56769	4.31931	4.27383	4.48801
RHAL1_01949	5.95025	5.75392	5.45812	7.85589	7.95866	7.66407	7.57191	7.23392	7.62819	6.38985	6.26617	6.05964	5.94744	6.14874	5.96103
RHAL1_01950	6.96223	6.9397	6.99852	7.7459	7.66217	7.69319	7.70104	7.62769	7.52558	6.96423	6.90927	6.961	7.32105	7.39103	7.31887
RHAL1_01951	4.51015	4.40668	4.40201	4.86886	4.90664	4.76802	5.01184	4.77986	4.76713	4.42018	4.41529	4.39474	4.27749	4.2811	4.50844
RHAL1_01952	9.08816	8.99436	8.89264	9.76762	9.77117	9.92735	9.31833	9.22143	9.24765	9.19953	9.01583	9.07946	9.04872	9.03189	8.87512
RHAL1_01953	9.054	9.02049	9.12882	9.67444	9.74181	9.65441	9.52847	9.52203	9.60043	9.19331	9.19073	9.20495	9.07386	9.15211	9.09974
RHAL1_01954	7.36552	7.22393	7.22543	8.91744	8.97449	8.8232	8.81597	8.70057	8.8878	7.65374	7.55133	7.51918	7.44311	7.55644	7.39618
RHAL1_01956	6.78242	6.84743	6.9797	7.03338	7.07783	7.05099	7.24073	7.36543	7.22201	6.85536	6.97604	6.88312	6.80089	6.7911	6.84586
RHAL1_01957	3.41077	3.47121	3.48054	3.26057	3.20239	3.07563	3.22837	3.1997	3.3359	3.29767	3.46112	3.20356	3.23384	3.53741	3.48461
RHAL1_01958	8.84356	8.6473	8.29124	8.62893	8.59148	8.69541	8.79429	8.59469	8.65681	8.53085	8.34953	8.56614	8.5567	8.72502	8.28086
RHAL1_01959	8.59209	8.3086	7.89527	9.33106	9.30698	9.53421	8.67056	8.36318	8.54704	8.70511	8.51568	8.53888	8.22907	8.36471	7.94398
RHAL1_01960	4.21154	4.16944	4.21156	4.41354	4.3382	4.13597	4.35271	4.33727	4.54532	4.38956	4.47568	4.23323	4.48742	4.41108	4.26517
RHAL1_01961	4.13143	4.12615	4.00369	3.69591	3.74841	3.49448	3.72842	3.54461	3.86585	4.12961	4.07952	4.02613	3.95477	4.16987	4.32234
RHAL1_01962	4.5406	4.83171	4.99086	4.28222	3.97378	3.98679	3.8761	3.85289	3.68398	4.46492	4.79296	4.53659	3.93295	3.84021	4.05209
RHAL1_01963	5.75517	5.78842	5.91828	5.47769	5.56159	5.36098	5.27993	5.17281	5.4212	5.70416	5.77809	5.65716	5.34459	5.15787	5.2228
RHAL1_01964	7.51564	7.42722	7.22948	7.34656	7.31487	7.24843	7.72748	7.61799	7.76754	7.32207	7.25498	7.21145	7.84535	7.63969	7.52951
RHAL1_01965	8.59417	8.52008	8.45777	9.41896	9.53166	9.36478	10.1378	10.1153	10.2618	8.49028	8.44486	8.43588	8.86729	8.98065	8.71522
RHAL1_01966	8.16023	7.98273	7.93648	9.47715	9.60776	9.48293	9.81043	9.84657	9.90214	8.05437	7.91176	7.99456	8.3542	8.45737	8.12114
RHAL1_01967	7.2475	7.17286	7.15629	5.63273	5.56024	5.71261	5.4952	5.56899	5.37406	6.53941	6.42809	6.4794	7.01022	6.8521	6.86762
RHAL1_01968	8.24043	8.31442	8.29821	6.32301	6.18263	6.29397	6.24882	6.42779	6.42205	7.64364	7.71417	7.47442	8.06772	8.04867	8.0331
RHAL1_01969	10.8003	11.0713	11.2959	8.58203	8.56267	8.80371	8.93326	9.13095	8.73181	10.0992	10.3553	10.4177	10.8343	10.7461	11.0342
RHAL1_01970	7.74331	7.73834	7.68797	8.33069	8.40725	8.25952	8.25987	8.24812	8.38156	7.79942	7.80193	7.80168	7.83465	8.01712	7.96003
RHAL1_01971	7.29451	7.28381	7.28063	7.12861	7.11685	7.1393	6.90667	6.98174	6.91079	6.89966	6.83078	6.81049	7.19586	7.20014	7.03816
RHAL1_01972	9.34614	9.1511	8.82697	9.46329	9.48913	9.67346	9.36673	9.16838	9.36606	9.39026	9.25554	9.29472	9.22934	9.34222	9.18561
RHAL1_01973	7.86198	7.7482	7.71218	9.40941	9.38119	9.27366	9.04865	8.90125	8.99296	8.15265	8.03469	7.85785	7.746	7.83319	7.63961
RHAL1_01974	7.89693	7.99091	8.0957	7.17744	7.12297	7.39556	7.27072	7.34007	6.98714	7.78415	7.86971	8.27713	7.8645	8.01488	8.06097
RHAL1_01975	5.99233	5.93931	5.83164	6.75807	6.75357	6.66036	6.92714	6.91973	6.90193	6.02212	5.98014	5.88479	5.74694	5.83212	5.76453
RHAL1_01976	4.30319	4.16069	4.23589	4.57093	4.46313	4.49592	4.47551	4.50787	4.39243	4.17968	4.21573	4.03938	4.21377	4.08113	4.06791
RHAL1_01977	4.03532	3.93753	3.99103	3.85131	4.11192	3.67976	4.12569	3.87874	4.33534	4.10979	4.08379	3.85136	4.31341	4.1594	4.19218
RHAL1_01978	7.8176	7.80818	7.82957	7.5271	7.66637	7.53308	7.70418	7.76803	7.86333	7.75817	7.72651	7.69363	7.91567	7.92754	7.77344
RHAL1_01979	9.25688	9.27684	9.36499	8.60311	8.66721	8.68915	8.58544	8.69973	8.62915	9.13474	9.18679	9.15332	9.38025	9.26814	9.30917
RHAL1_01980	6.29331	6.27936	6.27164	6.2353	6.36336	6.27274	6.50602	6.56204	6.5758	6.18587	6.27067	6.22983	6.46193	6.40453	6.41836
RHAL1_01981	6.99833	7.04516	7.0727	7.32062	7.28829	7.2193	7.08781	6.95161	6.9825	7.02805	7.04172	7.21782	7.07728	7.06363	7.1157
RHAL1_01982	4.00994	3.98236	4.25894	4.36333	4.53192	3.97312	4.5927	4.42885	4.76198	4.32327	4.21728	4.04895	4.21738	4.11223	4.45381
RHAL1_01983	4.54943	4.48277	4.5452	5.12749	5.10089	4.91026	5.16433	5.00777	5.08506	4.88958	4.83004	4.57763	4.49265	4.50504	4.6906
RHAL1_01984	4.81717	4.87574	4.92088	5.44132	5.37926	5.31718	5.1818	5.16308	5.17304	4.99185	5.05897	5.06907	4.82494	4.8372	4.71466
RHAL1_01985	5.73556	5.67793	5.82453	6.32187	6.2208	6.06513	6.47009	6.41429	6.53925	6.02243	6.03828	5.8626	5.87319	5.76609	5.91695
RHAL1_01986	4.4349	4.42791	4.4036	4.25733	4.20026	4.29821	4.06903	4.11764	3.80307	4.0885	4.22349	4.10732	4.40185	4.26246	4.37096
RHAL1_01987	6.65805	6.69786	6.48161	6.34005	6.34358	6.49807	6.05018	5.98056	6.18062	6.59959	6.73724	6.56061	6.60851	6.53648	6.42413
RHAL1_01988	6.73015	6.8592	6.97046	6.08004	6.07086	6.01821	5.71193	5.62187	5.4963	6.73647	6.92209	6.88179	5.93542	5.77868	5.89717
RHAL1_01989	8.03316	8.0262	7.419	7.48203	7.29061	7.66902	7.0475	6.45535	6.86518	7.49146	7.54368	7.58423	7.66095	7.607	7.40389
RHAL1_01990	5.97833	5.77446	5.56549	5.56866	5.55753	5.64048	5.30835	5.31483	5.33228	5.71616	5.52842	5.46875	5.84367	5.84715	5.56826
RHAL1_01991	4.63493	4.68346	4.62652	4.48471	4.61418	4.40272	4.50251	4.49121	4.51625	4.51365	4.56208	4.36634	4.55541	4.49258	4.62862
RHAL1_01992	6.10599	6.04954	5.98627	6.46099	6.46252	6.48556	6.41518	6.42873	6.38769	6.10838	6.13549	6.03158	6.17409	6.18747	6.02522
RHAL1_01993	9.75085	9.88371	10.0271	9.07844	9.07422	9.24626	9.0311	9.20947	8.82339	9.83924	9.9192	10.1394	9.68393	9.75094	9.79608
RHAL1_01994	6.90038	6.8577	6.91851	6.98077	7.00429	6.93203	7.27557	7.28452	7.40969	7.12416	7.08113	7.08325	6.92131	7.07493	6.9578
RHAL1_01995	6.81393	6.7079	6.74209	6.69877	6.79748	6.72475	6.90849	7.04323	7.11097	6.94692	6.95778	6.84332	6.87557	7.10684	6.90979
RHAL1_01996	7.88947	7.77281	7.59593	7.50612	7.54053	7.484	7.65594	7.66331	7.67592	7.83705	7.82431	7.73466	7.81771	7.96183	7.7139
RHAL1_01997	2.67561	2.495	2.61075	2.52712	2.65153	2.1194	2.72955	2.71715	2.92123	2.63754	2.65348	2.50738	2.68965	2.66194	2.82589
RHAL1_01998	6.38673	6.53303	6.6214	5.34166	5.3925	5.59857	5.03569	5.07878	4.86259	5.81668	6.05512	6.33957	5.6328	5.57318	5.48897
RHAL1_01999	3.93236	3.9646	4.03484	3.86079	3.76729	3.257	3.67816	3.64485	3.72053	4.03139	3.98953	3.80696	3.25686	3.51705	3.72927
RHAL1_02000	7.8401	7.95958	8.06112	7.06838	7.11039	7.22571	7.00603	7.11295	6.87141	7.63551	7.76591	7.88846	7.49932	7.44932	7.48574
RHAL1_02001	8.02328	8.10971	8.12922	6.908	6.9212	6.93144	7.47028	7.61525	7.49332	8.13747	8.1597	8.14132	8.41902	8.43313	8.39209
RHAL1_02002	6.5574	6.66935	6.90396	5.99513	5.93237	6.02117	6.12226	6.29664	6.14902	6.62507	6.70225	6.65442	6.97595	6.95116	7.12459
RHAL1_02003	6.46797	6.49756	6.56312	5.59302	5.57371	5.67089	5.91686	6.24007	5.83764	6.35214	6.31748	6.39709	6.73227	6.56221	6.5628
RHAL1_02004	8.59257	8.56513	8.65967	8.26257	8.31221	8.36379	8.10846	8.11882	8.12363	8.61519	8.59639	8.65217	8.52879	8.46457	8.50337
RHAL1_02005	6.1615	6.03312	5.84927	7.79974	7.83797	7.57251	7.6252	7.4559	7.7742	6.56168	6.51097	6.34662	6.11136	6.27716	6.15376
RHAL1_02006	6.65927	6.81496	6.80609	6.57041	6.55688	6.38565	6.76046	6.66271	6.81634	6.82511	6.96913	6.85478	6.80675	6.7759	7.00926
RHAL1_02007	6.4242	6.40879	6.46035	5.98144	6.05653	5.98644	6.37045	6.34048	6.4227	6.37038	6.38132	6.38039	6.45831	6.61552	6.60643
RHAL1_02008	6.38895	6.45605	6.51735	6.58191	6.57821	6.60728	6.47091	6.49767	6.4884	6.52276	6.5476	6.56061	6.47728	6.41502	6.6944
RHAL1_02009	7.13681	6.9544	6.89395	8.20647	8.30084	8.14281	8.00352	7.93549	8.16674	7.2756	7.14852	7.16673	7.07902	7.3176	7.02808
RHAL1_02010	3.14303	3.24889	3.3479	3.39488	3.0488	3.06422	3.45533	3.33121	3.2175	3.4239	3.52407	3.22691	3.07952	3.04415	3.0455
RHAL1_02011	6.41408	6.47401	6.53815	6.11971	6.19372	6.05796	6.19291	6.33382	6.17908	6.46772	6.46309	6.4794	6.35071	6.33742	6.36294
RHAL1_02012	7.43451	7.34421	7.43076	6.94243	7.00645	7.06269	7.2168	7.30032	7.09058	7.5199	7.3997	7.49435	7.51629	7.60378	7.44384
RHAL1_02013	3.81563	4.05027	4.22693	3.89654	3.71961	3.52394	3.43306	3.23443	3.31073	4.05962	4.08123	3.68807	3.65896	3.55082	3.82079
RHAL1_02014	7.39975	7.45949	7.4401	6.69481	6.71092	6.78248	6.25994	6.26268	6.09066	7.41121	7.49761	7.46083	6.83556	6.72637	6.8019
RHAL1_02015	6.38451	6.6329	6.94349	5.66283	5.548	5.56099	5.01259	4.85526	4.62348	6.46863	6.68549	6.62076	5.34004	5.14377	5.46079
RHAL1_02016	8.38515	8.47201	8.5027	7.32163	7.31327	7.58566	7.75153	7.9345	7.65121	8.4152	8.43386	8.59427	8.62515	8.63145	8.67319
RHAL1_02017	8.71297	8.70382	8.73389	8.07258	8.12641	8.33232	8.1681	8.29051	8.15313	8.64618	8.67179	8.74532	8.74372	8.67019	8.68693
RHAL1_02018	4.86608	4.92193	4.94786	4.76841	4.69694	4.58946	4.71683	4.83559	4.8216	4.84373	4.90773	4.79139	4.76011	4.73455	4.9537
RHAL1_02019	5.88544	6.03126	6.08259	5.4518	5.49989	5.54825	5.56396	5.70678	5.61585	5.91669	5.98448	6.0045	5.92634	5.87568	5.90627
RHAL1_02020	7.9551	8.0114	7.94409	7.28383	7.31781	7.39556	7.45087	7.51889	7.43191	7.745	7.76145	7.74692	7.98729	7.93715	7.90027
RHAL1_02021	5.05909	5.09778	5.17272	4.84757	4.85093	4.79157	5.1858	5.25687	5.19842	5.0221	5.14649	4.84108	5.33131	5.2829	5.26029
RHAL1_02022	3.85322	3.86036	4.05524	3.4057	3.38667	3.19294	3.90714	3.83603	3.97846	3.95111	4.08635	3.91156	4.09303	4.00813	4.30826
RHAL1_02023	6.43878	6.62639	6.77767	5.78728	5.7561	5.91597	6.13163	6.27733	6.07205	6.25623	6.25239	6.44224	6.69257	6.59851	6.64072
RHAL1_02024	5.05102	5.15128	5.33795	4.48777	4.39798	4.21422	4.25704	4.09104	4.25258	4.91398	5.0109	4.87709	4.35338	4.18027	4.60849
RHAL1_02025	7.11793	7.21363	7.29999	5.82124	5.98373	6.06799	5.80898	5.96254	5.77972	7.21659	7.23333	7.13565	6.71575	6.58781	6.68706
RHAL1_02026	8.72934	8.81361	8.73009	7.8421	7.88005	7.9235	7.84308	7.90021	7.79603	8.80885	8.89716	8.83743	8.41312	8.45492	8.57318
RHAL1_02027	6.69535	6.60109	6.6794	5.79554	5.82118	5.86262	5.81545	5.90306	5.78582	6.5405	6.45981	6.45982	6.64856	6.66694	6.6506
RHAL1_02028	8.7187	8.78428	8.90916	7.97726	7.93153	8.10876	7.65942	7.75039	7.48709	8.59981	8.6806	8.77879	8.38737	8.36048	8.40002
RHAL1_02029	7.81641	7.81765	7.93338	7.36319	7.49583	7.45124	6.75665	6.85308	6.78038	7.8565	7.83537	7.83038	7.37556	7.39921	7.37815
RHAL1_02030	5.61701	5.61526	5.58527	5.44552	5.3859	5.62113	5.33743	5.3614	5.20981	5.48047	5.40553	5.36444	5.56241	5.49865	5.31143
RHAL1_02031	6.04388	6.22606	6.20153	5.28473	5.30582	5.31718	5.12178	5.31685	5.21509	5.81452	5.85855	5.79637	5.91914	5.87967	6.03808
[truncated: 2,263 more rows]

## Sheet: Table S6
Table S6: Overview of differentially expressed genes in Beijerinckiaceae bacterium RH AL1 when grown with either 50 nM or 1 µM La. logFC = log2Fold change, log2CPM = log2 Counts per million, FDR = false discovery rate.
Gene ID	logFC	logCPM	PValue	FDR	length	gene	EC	product [prokka]	KO	product [KEGG]
RHAL1_03181	0.954079	4.96	1.44E-23	4.80E-22	1194			1,4-butanediol diacrylate esterase	K18372	methyl acetate hydrolase [EC:3.1.1.-]
RHAL1_01025	0.953553	2022-12-06	5.41E-34	3.03E-32	1569			2-keto-gluconate dehydrogenase
RHAL1_02182	-0.746292	2022-10-04	1.86E-19	5.12E-18	477			3-demethylubiquinone-9 3-methyltransferase
RHAL1_02861	1.15869	8.39	3.69E-30	1.69E-28	1296	hemA	2.3.1.37	5-aminolevulinate synthase	K00643	5-aminolevulinate synthase [EC:2.3.1.37]
RHAL1_02975	0.688464	4.85	4.12E-16	8.69E-15	759			ABC transporter ATP-binding protein	K01990	ABC-2 type transport system ATP-binding protein
RHAL1_02595	0.583578	7.49	1.87E-12	2.96E-11	1134			ABC transporter permease	K02066	phospholipid/cholesterol/gamma-HCH transport system permease protein
RHAL1_03415	0.660668	9.27	5.42E-10	6.93E-09	2721	acnA	4.2.1.3	aconitate hydratase 1	K01681	aconitate hydratase [EC:4.2.1.3]
RHAL1_03160	-0.770849	2022-12-04	7.16E-16	1.48E-14	909			Acyl-CoA acyltransferase
RHAL1_00564	0.590343	6.60	2.08E-14	3.83E-13	1791			Acyl-CoA dehydrogenase
RHAL1_01910	-1.08466	7.47	7.20E-32	3.75E-30	1188			Acyl-CoA dehydrogenase
RHAL1_01430	-0.763986	4.24	5.97E-15	1.14E-13	1128			Acyltransferase	K16568	exopolysaccharide production protein ExoZ
RHAL1_02411	-0.591829	7.40	1.28E-04	7.21E-04	834	ssuC		alkanesulfonate transport protein (ABC superfamily, membrane)	K02050	NitT/TauT family transport system permease protein
RHAL1_02410	-0.839548	4.25	1.22E-07	1.18E-06	792	ssuB_1		alkanesulfonate transporter subunit ; ATP-binding component of ABC superfamily protein	K15555	sulfonate transport system ATP-binding protein [EC:3.6.3.-]
RHAL1_02408	-0.635901	5.35	1.88E-10	2.52E-09	942	ssuA		alkanesulfonate transporter subunit ; periplasmic-binding component of ABC superfamily protein	K02051	NitT/TauT family transport system substrate-binding protein
RHAL1_03236	-0.597924	6.29	2.35E-13	4.02E-12	1224			Alpha/beta hydrolase
RHAL1_01911	-1.22498	7.35	2.23E-51	2.64E-49	912			Amino acid--[acyl-carrier-protein] ligase
RHAL1_01909	-1.01433	6.38	7.68E-13	1.24E-11	246			Aminoacyl carrier protein
RHAL1_01913	-0.581508	6.40	9.61E-12	1.44E-10	2421			Beta-mannosidase	K01192	beta-mannosidase [EC:3.2.1.25]
RHAL1_00988	-0.641802	9.22	4.90E-09	5.67E-08	303			BFD domain protein (2Fe-2S)-binding domain protein (modular protein)
RHAL1_01396	-2.70883	7.72	1.24E-39	9.26E-38	402			Calcium-binding protein
RHAL1_01255	-0.802217	5.32	7.57E-15	1.43E-13	981			Cation transporter
RHAL1_00890	-0.597318	9.23	9.37E-07	7.94E-06	762			CDP-diacylglycerol pyrophosphatase	K01521	CDP-diacylglycerol pyrophosphatase [EC:3.6.1.26]
RHAL1_00859	-1.06116	6.36	7.09E-41	5.49E-39	1311	ftsA		Cell division protein FtsA	K03590	cell division protein FtsA
RHAL1_00860	-1.3218	6.43	4.46E-50	5.01E-48	993	ftsQ		Cell division protein FtsQ	K03589	cell division protein FtsQ
RHAL1_00858	-1.03639	2022-12-07	7.99E-39	5.49E-37	1740	ftsZ		Cell division protein FtsZ 1	K03531	cell division protein FtsZ
RHAL1_03331	-1.17163	6.25	6.62E-39	4.63E-37	735			Channel protein (Hemolysin III family)	K11068	hemolysin III
RHAL1_00483	-0.763649	10.53	2.57E-04	1.34E-03	288	groES		chaperone Hsp10, affects cell division	K04078	chaperonin GroES
RHAL1_00482	-0.682091	9.45	2.26E-07	2.08E-06	1650	groEL		chaperone Hsp60, peptide-dependent ATPase, heat shock protein	K04077	chaperonin GroEL
RHAL1_02222	-0.794428	5.67	5.14E-17	1.16E-15	1506			Chemotaxis protein	K03406	methyl-accepting chemotaxis protein
RHAL1_02462	-1.40513	4.18	2.49E-35	1.50E-33	480			Chemotaxis protein CheW
RHAL1_02884	-0.753921	6.53	7.04E-19	1.84E-17	390	cheY_1		Chemotaxis protein CheY	K03413	two-component system, chemotaxis family, chemotaxis protein CheY
RHAL1_02459	-1.04832	4.53	1.42E-26	5.40E-25	843	cheR	2.1.1.80	Chemotaxis protein methyltransferase 1	K00575	chemotaxis protein methyltransferase CheR [EC:2.1.1.80]
RHAL1_00597	-1.39433	5.38	3.68E-45	3.20E-43	1179			Chemotaxis protein MotB	K02557	chemotaxis protein MotB
RHAL1_03549	-1.07846	10.15	8.13E-11	1.14E-09	393	cheY_2		chemotaxis regulator transmitting signal to flagellar motor component	K03413	two-component system, chemotaxis family, chemotaxis protein CheY
RHAL1_02069	-1.05556	7.43	3.21E-20	9.12E-19	684			Chromosome partitioning protein
RHAL1_02989	0.646628	7.89	4.15E-05	2.61E-04	90	pqqA_3		Coenzyme PQQ synthesis protein A
RHAL1_01861	0.801488	7.73	7.85E-16	1.60E-14	756	sufC		component of SufBCD complex, ATP-binding component of ABC superfamily	K09013	Fe-S cluster assembly ATP-binding protein
RHAL1_02730	-0.834729	8.49	2.88E-16	6.12E-15	1245			CtpF protein	K02282	pilus assembly protein CpaE
RHAL1_p00068	-1.42671	10.56	4.44E-16	9.33E-15	336			Cupredoxin-like domain-containing protein (fragment)
RHAL1_04092	0.959576	9.32	4.64E-10	6.03E-09	1974			CusA/CzcA family heavy metal efflux RND transporter (fragment)
RHAL1_03548	-1.02969	2022-06-06	1.42E-34	8.09E-33	1620	gmr	3.1.4.52	Cyclic di-GMP phosphodiesterase Gmr
RHAL1_02997	0.743056	9.87	5.96E-08	5.99E-07	402			Cytochrome C oxidase, cbb3-type, subunit III
RHAL1_01108	0.733035	10.82	3.28E-10	4.31E-09	1668	cyoB	1.10.3.-	cytochrome o ubiquinol oxidase subunit I	K02274	cytochrome c oxidase subunit I [EC:1.9.3.1]
RHAL1_00861	-0.594731	7.49	1.58E-09	1.94E-08	933	ddlB	6.3.2.4	D-alanine:D-alanine ligase	K01921	D-alanine-D-alanine ligase [EC:6.3.2.4]
RHAL1_01142	-0.868048	2022-08-06	2.91E-25	1.04E-23	1728			D-alanyl-D-alanine carboxypeptidase	K01286	D-alanyl-D-alanine carboxypeptidase [EC:3.4.16.4]
RHAL1_02014	-0.668506	7.00	6.72E-18	1.63E-16	1176			D-alanyl-D-alanine carboxypeptidase	K07258	serine-type D-Ala-D-Ala carboxypeptidase (penicillin-binding protein 5/6) [EC
RHAL1_02236	-0.60062	2022-01-07	1.70E-13	2.94E-12	1371	pleD	2.7.7.65	Diguanylate cyclase	K02488	two-component system, cell cycle response regulator [EC:2.7.7.65]
RHAL1_01269	-0.634869	7.96	2.58E-11	3.75E-10	2079			Diguanylate cyclase (GGDEF) domain-containing protein
RHAL1_02136	-0.803925	2022-10-10	4.76E-11	6.82E-10	2295			Diguanylate cyclase domain protein
RHAL1_01988	-0.977509	6.34	4.51E-29	1.98E-27	1224			Diguanylate phosphodiesterase
RHAL1_04138	-0.777668	7.19	6.20E-21	1.86E-19	2586	ftsK		DNA translocase FtsK	K03466	DNA segregation ATPase FtsK/SpoIIIE, S-DNA-T family
RHAL1_00659	-0.614149	8.49	4.80E-07	4.25E-06	336			DNA-binding protein HU (modular protein)
RHAL1_03262	0.91378	5.48	5.56E-32	2.93E-30	846	glpR		DNA-binding transcriptional repressor	K02444	DeoR family transcriptional regulator, glycerol-3-phosphate regulon repressor
RHAL1_02948	-0.644598	6.45	1.78E-14	3.31E-13	1419			Efflux transporter, outer membrane factor (OMF) lipoprotein, NodT family
RHAL1_01183	0.767368	8.22	2.38E-10	3.16E-09	1173			Efflux transporter, RND family, MFP subunit
RHAL1_00544	0.665828	5.87	4.41E-17	1.00E-15	1680		1.5.5.1	Electron transfer flavoprotein-ubiquinone oxidoreductase	K00311	electron-transferring-flavoprotein dehydrogenase [EC:1.5.5.1]
RHAL1_00355	-1.01011	4.75	1.12E-36	7.13E-35	1242			Endo-1,4-beta-xylanase, GH35 family	K01181	endo-1,4-beta-xylanase [EC:3.2.1.8]
RHAL1_02479	0.870409	4.43	5.71E-12	8.66E-11	567		4.2.2.-	Endolytic peptidoglycan transglycosylase RlpA (modular protein)	K03642	rare lipoprotein A
RHAL1_00115	-0.604936	10.62	2.47E-06	1.94E-05	546			ErfK/YbiS/YcfS/YnhG family protein
RHAL1_00468	-0.619488	2022-06-10	7.70E-04	3.55E-03	198			exported protein of unknown function
RHAL1_01413	1.08635	4.92	6.01E-21	1.82E-19	486			exported protein of unknown function	K01047	secretory phospholipase A2 [EC:3.1.1.4]
RHAL1_01455	1.86251	8.34	2.45E-57	5.49E-55	285			exported protein of unknown function
RHAL1_01489	-1.0219	5.15	4.70E-30	2.13E-28	240			exported protein of unknown function
RHAL1_01947	-1.58027	13.45	5.66E-39	4.02E-37	315			exported protein of unknown function
RHAL1_02363	-0.583291	9.40	2.84E-05	1.84E-04	327			exported protein of unknown function
RHAL1_03192	-1.88453	4.66	3.24E-87	1.25E-84	1485			exported protein of unknown function
RHAL1_03827	-0.654287	9.94	6.47E-09	7.43E-08	333			exported protein of unknown function
RHAL1_03981	-0.793734	11.35	4.48E-07	3.97E-06	669			exported protein of unknown function
RHAL1_04120	0.634178	5.49	2.22E-09	2.68E-08	576			exported protein of unknown function
RHAL1_04029	-0.759914	5.17	4.03E-18	9.94E-17	972			Extensin
RHAL1_00033	-1.13116	7.57	3.45E-18	8.60E-17	1500			FAD-dependent oxidoreductase	K01854	UDP-galactopyranose mutase [EC:5.4.99.9]
RHAL1_04127	0.957516	2022-11-07	1.65E-31	8.10E-30	1821			FAD-dependent oxidoreductase	K07222	putative flavoprotein involved in K+ transport
RHAL1_01019	0.651361	4.36	6.96E-06	5.07E-05	933	ispA	2.5.1.10	Farnesyl diphosphate synthase	K00795	farnesyl diphosphate synthase [EC:2.5.1.1 2.5.1.10]
RHAL1_01862	0.715952	6.55	1.01E-12	1.61E-11	1356			FeS assembly protein SufD	K09015	Fe-S cluster assembly protein SufD
RHAL1_03058	-1.81104	5.42	1.64E-88	7.01E-86	1224	flgI		flagellar basal body P-ring protein	K02394	flagellar P-ring protein precursor FlgI
RHAL1_03053	-2.42687	5.59	3.50E-119	3.73E-116	384	flgB		Flagellar basal body rod protein FlgB	K02387	flagellar basal-body rod protein FlgB
RHAL1_03353	-1.30089	4.61	9.51E-55	1.50E-52	726	flgF		Flagellar basal-body rod protein FlgF	K02391	flagellar basal-body rod protein FlgF
RHAL1_03354	-1.14183	6.24	7.11E-54	1.08E-51	789			Flagellar basal-body rod protein FlgF
RHAL1_04055	-0.840096	6.74	4.17E-27	1.63E-25	2079	flhA		Flagellar biosynthesis protein FlhA	K02400	flagellar biosynthesis protein FlhA
RHAL1_03621	-1.63502	5.25	7.83E-56	1.39E-53	1092	flhB		Flagellar biosynthetic protein FlhB	K02401	flagellar biosynthetic protein FlhB
RHAL1_03062	-0.774196	6.50	2.19E-10	2.93E-09	768	fliP		Flagellar biosynthetic protein FliP	K02419	flagellar biosynthetic protein FliP
RHAL1_03056	-1.32209	6.19	5.62E-52	7.05E-50	786	flgG		flagellar component of cell-distal portion of basal-body rod	K02392	flagellar basal-body rod protein FlgG
RHAL1_03054	-1.32845	4.70	2.42E-48	2.58E-46	426	flgC		flagellar component of cell-proximal portion of basal-body rod	K02388	flagellar basal-body rod protein FlgC
RHAL1_02416	-1.28126	8.49	5.92E-16	1.23E-14	405	fliJ		Flagellar export protein FliJ
RHAL1_00607	-2.38427	4.99	6.06E-145	2.58E-141	435			Flagellar hook capping protein	K02389	flagellar basal-body rod modification protein FlgD
RHAL1_00602	-0.798011	6.91	2.26E-19	6.12E-18	1269	flgE		Flagellar hook protein FlgE	K02390	flagellar hook protein FlgE
RHAL1_00603	-0.940599	6.60	7.75E-17	1.73E-15	1491			Flagellar hook-associated protein 1 FlgK	K02396	flagellar hook-associated protein 1 FlgK
RHAL1_03055	-2.16141	2022-12-05	2.72E-108	2.32E-105	327	fliE		Flagellar hook-basal body complex protein FliE	K02408	flagellar hook-basal body complex protein FliE
RHAL1_03060	-1.36548	2022-04-05	1.23E-58	2.92E-56	693	flgH		Flagellar L-ring protein 2	K02393	flagellar L-ring protein precursor FlgH
RHAL1_00595	-2.36593	6.00	1.02E-137	1.45E-134	1629	fliF		Flagellar M-ring protein FliF	K02409	flagellar M-ring protein FliF
RHAL1_00605	-1.42421	4.25	7.63E-35	4.40E-33	348			Flagellar protein FlaF	K06602	flagellar protein FlaF
RHAL1_00601	-1.39914	4.27	4.88E-38	3.30E-36	729	ftcR		Flagellar transcriptional regulator FtcR	K21603	two-component system, OmpR family, flagellar system response regulator FtcR
RHAL1_00594	-1.41325	9.15	2.10E-25	7.60E-24	921			Flagellin	K02406	flagellin
RHAL1_00604	-1.22529	2022-05-06	8.45E-56	1.44E-53	1023			Flagellin
RHAL1_00401	-0.702858	9.87	1.34E-06	1.10E-05	1518			Flp pilus assembly protein TadG
RHAL1_00005	-0.875876	6.78	9.18E-13	1.48E-11	162			Flp/Fap pilin component	K02651	pilus assembly protein Flp/PilA
RHAL1_02735	-1.01958	2022-03-12	3.00E-07	2.71E-06	165			Flp/Fap pilin component	K02651	pilus assembly protein Flp/PilA
RHAL1_01401	-0.845717	4.50	5.32E-06	3.94E-05	579	msuE	1.5.1.38	FMN reductase (NADPH)	K00299	FMN reductase [EC:1.5.1.38]
RHAL1_02409	-0.640446	6.78	4.27E-09	4.97E-08	1185	ssuD	1.14.14.5	FMNH(2)-dependent alkanesulfonate monooxygenase	K04091	alkanesulfonate monooxygenase [EC:1.14.14.5]
RHAL1_03903	0.718633	8.92	3.95E-13	6.61E-12	1557			Formate dehydrogenase
RHAL1_03902	0.882559	11.23	7.92E-17	1.76E-15	2850			Formate dehydrogenase subunit alpha	K00123	formate dehydrogenase major subunit [EC:1.17.1.9]
RHAL1_03410	-0.645226	4.18	4.58E-08	4.66E-07	531			GCN5 family acetyltransferase
RHAL1_02278	-1.24163	5.93	2.46E-15	4.82E-14	933			GGDEF domain-containing protein
RHAL1_03996	-0.827614	6.78	3.39E-14	6.18E-13	1668			GGDEF-domain containing protein
RHAL1_02578	0.621364	5.63	1.30E-14	2.42E-13	894	glxB	2.4.2.-	Glutamine amidotransferase-like protein GlxB	K22081	methylamine---glutamate N-methyltransferase subunit A [EC:2.1.1.21]
RHAL1_02575	0.582367	6.75	5.75E-13	9.50E-12	1296	glnT	6.3.1.2	Glutamine synthetase	K01915	glutamine synthetase [EC:6.3.1.2]
RHAL1_01784	-0.803446	8.31	2.64E-13	4.48E-12	732		4.4.1.22	Glutathione-dependent formaldehyde-activating enzyme (modular protein)	K03396	S-(hydroxymethyl)glutathione synthase [EC:4.4.1.22]
RHAL1_02041	-0.859155	7.58	2.28E-17	5.22E-16	1293			Glycosyl transferase family 1
RHAL1_02618	-1.22393	4.93	2.48E-47	2.51E-45	1149			Glycosyl transferase family 2 (fragment)
RHAL1_01398	-0.786479	5.23	2.27E-20	6.53E-19	888			Glycosyltransferase, GT2 family
RHAL1_03841	-1.11622	4.31	8.03E-28	3.29E-26	510			GtrA-like protein (modular protein)
RHAL1_03446	-0.627804	10.59	1.82E-10	2.46E-09	1383	efeB		heme-binding periplasmic protein involved in iron transport; Tat-dependent exported	K16301	deferrochelatase/peroxidase EfeB [EC:1.11.1.-]
RHAL1_p00067	-1.22362	10.97	7.12E-19	1.85E-17	843			High-affinity iron transporter	K07243	high-affinity iron transporter
RHAL1_04086	0.663264	8.54	4.61E-06	3.46E-05	1116			His Kinase A (Phospho-acceptor) domain-containing protein
RHAL1_02463	-1.59256	5.94	2.20E-45	1.95E-43	1458			Hybrid sensor histidine kinase/response regulator
RHAL1_02464	-1.03245	6.78	3.97E-13	6.62E-12	1092			Hybrid sensor histidine kinase/response regulator
RHAL1_00049	-0.691674	5.73	5.24E-14	9.30E-13	1059			hypothetical protein
RHAL1_00197	0.75942	4.37	5.16E-06	3.82E-05	483			hypothetical protein
RHAL1_00463	-0.782796	5.58	2.01E-09	2.45E-08	243			hypothetical protein
RHAL1_00485	0.77675	2022-06-09	2.01E-12	3.17E-11	531			hypothetical protein	K08995	putative membrane protein
RHAL1_00501	0.647903	5.72	7.90E-07	6.79E-06	486			hypothetical protein
RHAL1_00533	-0.619651	7.87	3.29E-10	4.31E-09	660			hypothetical protein
RHAL1_00546	-0.731874	5.29	2.24E-19	6.12E-18	186			hypothetical protein
RHAL1_00593	-1.36647	5.54	1.02E-45	9.64E-44	2196			hypothetical protein	K09667	protein O-GlcNAc transferase [EC:2.4.1.255]
RHAL1_00646	-1.50341	6.82	1.95E-36	1.22E-34	567			hypothetical protein
RHAL1_00656	-0.816532	9.70	9.77E-11	1.36E-09	258			hypothetical protein
RHAL1_00727	-0.82281	2022-01-07	2.71E-13	4.59E-12	894			hypothetical protein
RHAL1_00769	-0.618695	2022-02-04	1.65E-08	1.79E-07	1272			hypothetical protein
RHAL1_00780	0.765129	6.60	1.90E-13	3.26E-12	252			hypothetical protein
RHAL1_00781	0.871351	6.70	2.83E-15	5.54E-14	213			hypothetical protein
RHAL1_00830	-0.883862	6.87	4.07E-22	1.29E-20	2592			hypothetical protein
RHAL1_00884	-1.12297	4.13	3.31E-18	8.30E-17	384			hypothetical protein
RHAL1_00891	-0.686557	11.69	7.79E-08	7.73E-07	177			hypothetical protein
RHAL1_01023	1.6214	5.70	3.96E-56	7.33E-54	297			hypothetical protein
RHAL1_01074	-1.02116	11.36	1.04E-20	3.07E-19	192			hypothetical protein
RHAL1_01259	-2.23645	7.56	9.81E-106	6.97E-103	513			hypothetical protein
RHAL1_01260	-1.32831	2022-10-06	1.65E-71	4.38E-69	420			hypothetical protein
RHAL1_01271	0.655107	7.75	5.54E-11	7.87E-10	1254			hypothetical protein
RHAL1_01310	0.591809	2022-06-05	3.21E-09	3.81E-08	270			hypothetical protein
RHAL1_01397	-0.984247	5.18	1.66E-29	7.37E-28	1683			hypothetical protein
RHAL1_01498	-0.995029	4.68	4.22E-14	7.59E-13	342			hypothetical protein
RHAL1_01525	-0.869334	8.92	7.04E-14	1.24E-12	939			hypothetical protein
RHAL1_01709	-1.28345	6.22	4.42E-53	6.28E-51	1284			hypothetical protein
RHAL1_01739	-1.08162	4.42	3.42E-15	6.64E-14	234			hypothetical protein
RHAL1_01754	-0.839205	5.51	3.03E-13	5.11E-12	1320			hypothetical protein
RHAL1_01756	-1.28107	6.31	5.47E-39	3.95E-37	1137			hypothetical protein
RHAL1_01758	-1.14462	6.80	5.54E-35	3.23E-33	1212			hypothetical protein
RHAL1_01769	0.630174	5.48	1.69E-11	2.47E-10	402			hypothetical protein
RHAL1_01826	-1.36238	5.29	1.37E-35	8.33E-34	1770			hypothetical protein	K11357	two-component system, cell cycle sensor histidine kinase DivJ [EC:2.7.13.3]
RHAL1_01892	-0.869812	8.49	8.61E-09	9.81E-08	666			hypothetical protein
RHAL1_02050	-0.895687	10.51	2.63E-08	2.76E-07	582			hypothetical protein
RHAL1_02255	0.666519	2022-04-05	4.46E-12	6.85E-11	321			hypothetical protein
RHAL1_02290	-0.664248	2022-06-10	1.16E-06	9.60E-06	246			hypothetical protein
RHAL1_02293	-0.869729	5.47	8.31E-16	1.69E-14	903			hypothetical protein
RHAL1_02301	-0.727494	7.40	3.39E-23	1.12E-21	1830			hypothetical protein
RHAL1_02362	-0.645076	4.16	9.50E-10	1.18E-08	540			hypothetical protein
RHAL1_02417	-0.733484	5.28	6.12E-13	1.01E-11	867			hypothetical protein
RHAL1_02419	-1.12952	10.56	6.73E-18	1.63E-16	243			hypothetical protein
RHAL1_02509	-0.677549	4.61	1.36E-12	2.17E-11	585			hypothetical protein
RHAL1_02614	-1.32866	7.34	6.96E-27	2.70E-25	2145			hypothetical protein	K16554	polysaccharide biosynthesis transport protein
RHAL1_02619	-0.936983	2022-11-05	9.09E-27	3.49E-25	1428			hypothetical protein
RHAL1_02623	-0.687523	7.48	1.08E-16	2.36E-15	1581			hypothetical protein
RHAL1_02660	-0.736656	6.69	1.01E-17	2.39E-16	1104			hypothetical protein
RHAL1_02663	-1.04519	2022-01-07	1.23E-17	2.87E-16	153			hypothetical protein
RHAL1_02669	-0.889502	7.65	1.70E-28	7.26E-27	1509			hypothetical protein
RHAL1_02731	-0.737493	5.92	6.05E-19	1.60E-17	312			hypothetical protein	K02281	pilus assembly protein CpaD
RHAL1_02912	0.607795	2022-09-06	5.96E-14	1.05E-12	429			hypothetical protein
RHAL1_02973	0.713267	5.43	6.75E-18	1.63E-16	837			hypothetical protein
RHAL1_02976	1.08225	7.25	7.32E-37	4.73E-35	978			hypothetical protein
RHAL1_02977	0.742335	7.58	5.58E-15	1.07E-13	1269			hypothetical protein
RHAL1_03183	0.835106	4.61	5.11E-22	1.60E-20	888			hypothetical protein	K07506	AraC family transcriptional regulator
RHAL1_03190	-0.730258	4.90	1.80E-09	2.21E-08	651			hypothetical protein
RHAL1_03211	-0.794856	5.81	3.01E-08	3.14E-07	534			hypothetical protein
RHAL1_03258	0.618071	2022-02-05	1.79E-11	2.61E-10	765			hypothetical protein
RHAL1_03303	0.616915	8.61	1.49E-09	1.85E-08	447			hypothetical protein
RHAL1_03414	0.592645	4.88	3.13E-12	4.87E-11	348			hypothetical protein
RHAL1_03547	-0.901246	2022-10-07	8.93E-22	2.76E-20	1740			hypothetical protein	K06915	uncharacterized protein
RHAL1_03590	0.894019	6.91	6.91E-13	1.12E-11	90			hypothetical protein	K01545	potassium-transporting ATPase KdpF subunit
RHAL1_03655	-0.58818	10.58	6.38E-04	2.99E-03	498			hypothetical protein
RHAL1_03686	0.778266	6.14	4.97E-16	1.04E-14	261			hypothetical protein
RHAL1_03797	-0.634957	7.95	8.94E-10	1.12E-08	1281			hypothetical protein
RHAL1_03839	-1.1769	8.67	3.80E-19	1.01E-17	1011			hypothetical protein
RHAL1_03840	-0.8438	6.42	2.73E-28	1.15E-26	1560			hypothetical protein
RHAL1_03900	0.933808	4.69	4.04E-24	1.37E-22	756			hypothetical protein
RHAL1_03946	-0.594027	2022-12-05	1.80E-10	2.44E-09	501			hypothetical protein
RHAL1_04088	1.26892	9.90	1.11E-11	1.65E-10	198			hypothetical protein
RHAL1_04090	0.886048	7.75	2.78E-16	5.95E-15	777			hypothetical protein
RHAL1_04099	0.748659	6.47	9.64E-15	1.82E-13	480			hypothetical protein
RHAL1_04100	0.739307	7.59	1.89E-07	1.78E-06	297			hypothetical protein
RHAL1_p00009	0.586419	7.98	1.68E-05	1.15E-04	417			hypothetical protein
RHAL1_p00035	0.619115	8.90	1.51E-07	1.43E-06	663			hypothetical protein
RHAL1_p00038	0.810425	2022-11-06	4.30E-14	7.70E-13	450			hypothetical protein
RHAL1_p00040	-0.936334	4.76	9.39E-16	1.90E-14	504			hypothetical protein
RHAL1_p00069	-1.38377	9.35	1.70E-16	3.67E-15	369			hypothetical protein
RHAL1_p00105	0.61953	4.93	9.66E-09	1.09E-07	627			hypothetical protein	K18096	acyl-homoserine lactone synthase [EC:2.3.1.228 2.3.1.229 2.3.1.-]
RHAL1_04083	1.04449	5.44	1.08E-18	2.80E-17	267			Insertion element ISR1 uncharacterized 10 kDa protein A3	K07497	putative transposase
RHAL1_p00001	0.917048	14.43	1.53E-10	2.10E-09	546			Intracellular sulfur oxidation protein, DsrE/DsrF family	K09004	uncharacterized protein
RHAL1_01256	-2.20554	10.66	3.29E-56	6.37E-54	2136			Iron complex outermembrane recepter protein	K02014	iron complex outermembrane recepter protein
RHAL1_03992	1.09842	7.43	2.24E-43	1.80E-41	264	iro	1.16.3.-	Iron oxidase
RHAL1_01384	1.57664	6.53	1.56E-79	5.10E-77	462	iorA_2	1.3.99.16	Isoquinoline 1-oxidoreductase subunit alpha	K07302	isoquinoline 1-oxidoreductase subunit alpha [EC:1.3.99.16]
RHAL1_03982	-0.581001	7.75	4.03E-08	4.13E-07	804			L,D-transpeptidase
RHAL1_01027	2.04543	4.70	6.40E-101	3.41E-98	402			Lactoylglutathione lyase	K01759	lactoylglutathione lyase [EC:4.4.1.5]
RHAL1_02725	0.647278	6.00	2.95E-12	4.61E-11	1392			Leucyl aminopeptidase	K01255	leucyl aminopeptidase [EC:3.4.11.1]
RHAL1_03261	1.10873	2022-04-07	2.70E-33	1.50E-31	1881			Lipid A ABC exporter family, fused ATPase and inner membrane subunits	K06147	ATP-binding cassette, subfamily B, bacterial
RHAL1_01760	-0.896087	6.99	4.87E-21	1.48E-19	2412			Lipopolysaccharide biosynthesis protein
RHAL1_00600	-1.17542	4.89	3.17E-43	2.50E-41	495			Lytic transglycosylase (fragment)
RHAL1_01257	-2.4153	6.19	1.86E-139	3.96E-136	1206			Major facilitator transporter
RHAL1_02061	-1.14729	8.14	4.57E-26	1.68E-24	507			MarR family transcriptional regulator
RHAL1_00079	-0.60395	5.19	1.53E-09	1.89E-08	930			Membrane protein
RHAL1_00034	-0.964751	7.90	4.13E-28	1.73E-26	2271			membrane protein of unknown function
RHAL1_00224	-1.08103	6.45	1.22E-31	6.18E-30	1299			Methyl-accepting chemotaxis protein	K03406	methyl-accepting chemotaxis protein
RHAL1_02183	-1.31105	7.69	1.44E-19	3.99E-18	1209	ccrM	2.1.1.72	Modification methylase BabI	K00571	site-specific DNA-methyltransferase (adenine-specific) [EC:2.1.1.72]
RHAL1_03617	-1.26966	6.68	2.22E-52	2.86E-50	876	motA		Motility protein A	K02556	chemotaxis protein MotA
RHAL1_02974	0.924508	2022-07-07	5.28E-20	1.47E-18	849			Multidrug ABC transporter permease	K01992	ABC-2 type transport system permease protein
RHAL1_02950	-0.781774	7.82	2.86E-22	9.10E-21	3117	mdtB_1		multidrug efflux system, subunit B	K07788	multidrug efflux pump
RHAL1_02951	-0.790242	7.55	6.76E-23	2.17E-21	3357	mdtB_2		multidrug efflux system, subunit B	K07789	multidrug efflux pump
RHAL1_02949	-0.802543	6.37	6.20E-19	1.63E-17	1287	mdtA_1		Multidrug resistance protein MdtA	K07799	membrane fusion protein, multidrug efflux system
RHAL1_00145	-0.632896	9.24	1.60E-10	2.19E-09	2022			Murein L,D-transpeptidase YcbB/YkuD	K21470	L,D-transpeptidase YcbB
RHAL1_03750	-0.666344	5.71	1.10E-11	1.64E-10	726	murU	2.7.7.99	N-acetylmuramate alpha-1-phosphate uridylyltransferase	K00992	N-acetyl-alpha-D-muramate 1-phosphate uridylyltransferase [EC:2.7.7.99]
RHAL1_01708	-1.84636	8.16	1.27E-49	1.39E-47	609			Nitroreductase
RHAL1_01454	1.17749	4.57	4.91E-44	4.11E-42	576			Nitroreductase family protein
RHAL1_04080	0.64691	8.15	3.09E-06	2.37E-05	1305			NitT/TauT family transport system ATP-binding protein	K02049	NitT/TauT family transport system ATP-binding protein
RHAL1_04084	1.70571	2022-04-09	1.23E-27	4.99E-26	483			NitT/TauT family transport system permease protein (fragment)
RHAL1_04085	0.684712	7.53	1.13E-06	9.42E-06	660	nodW		Nodulation protein W
RHAL1_04089	1.25438	9.78	1.31E-17	3.03E-16	1629			NRAMP (Natural resistance-associated macrophage protein) metal ion transporters
RHAL1_01041	0.679485	9.37	2.31E-09	2.79E-08	429	osmC		osmotically inducible, stress-inducible membrane protein	K04063	lipoyl-dependent peroxidase
RHAL1_02045	-0.596104	2022-12-09	2.59E-09	3.10E-08	1485	bepC		Outer membrane efflux protein BepC	K12340	outer membrane protein
RHAL1_03637	-0.753069	5.69	3.83E-12	5.91E-11	681			Outer membrane immunogenic protein	K16079	outer membrane immunogenic protein
RHAL1_04139	0.593553	9.72	3.17E-08	3.30E-07	654			Outer-membrane lipoprotein carrier protein (fragment)	K03634	outer membrane lipoprotein carrier protein
RHAL1_03182	1.00373	4.86	3.46E-27	1.38E-25	768			Oxidoreductase
RHAL1_01414	2.09887	7.74	1.22E-20	3.59E-19	555			PadR family transcriptional regulator
RHAL1_03388	-0.840222	9.60	1.01E-06	8.54E-06	1641			PAS domain S-box-containing protein
RHAL1_p00037	1.36198	11.62	1.37E-28	5.91E-27	1470			PAS domain S-box-containing protein
RHAL1_00883	-0.909022	4.94	8.43E-17	1.85E-15	2193			Penicillin-binding protein	K05366	penicillin-binding protein 1A [EC:2.4.1.129 3.4.16.4]
RHAL1_02734	-1.08006	8.78	4.83E-14	8.62E-13	507			Peptidase	K02278	prepilin peptidase CpaA [EC:3.4.23.43]
RHAL1_03901	0.86455	2022-11-07	3.76E-25	1.34E-23	288			Peptidase	K00126	formate dehydrogenase subunit delta [EC:1.17.1.9]
RHAL1_00705	-0.641915	2022-03-07	1.29E-12	2.06E-11	1359			Peptidase M23B	K06194	lipoprotein NlpD
RHAL1_03574	-0.899627	5.84	3.62E-27	1.43E-25	558	pal_1		Peptidoglycan-associated lipoprotein	K03640	peptidoglycan-associated lipoprotein
RHAL1_01962	-0.662778	4.30	4.20E-08	4.29E-07	1041			Peptidoglycan/xylan/chitin deacetylase, PgdA/CDA1 family
RHAL1_03180	1.16835	5.37	3.35E-26	1.26E-24	1677	pamO	1.14.13.92	Phenylacetone monooxygenase	K03379	cyclohexanone monooxygenase [EC:1.14.13.22]
RHAL1_02728	-0.974111	7.73	3.79E-20	1.07E-18	975			Pilus assembly protein	K12510	tight adherence protein B
RHAL1_02736	-0.984591	6.89	5.78E-17	1.30E-15	522			Pilus assembly protein (modular protein)
RHAL1_02733	-1.18057	7.53	1.82E-27	7.31E-26	771			Pilus assembly protein CpaB	K02279	pilus assembly protein CpaB
RHAL1_02729	-1.18103	7.39	8.52E-32	4.38E-30	1437			Pilus assembly protein CpaF	K02283	pilus assembly protein CpaF [EC:7.4.2.8]
RHAL1_01755	-0.817408	5.93	3.99E-23	1.31E-21	1287			Polymerase
RHAL1_01759	-1.09382	4.52	1.70E-20	4.94E-19	555			Polysaccharide export outer membrane protein	K01991	polysaccharide biosynthesis/export protein
RHAL1_01607	-1.34034	5.27	6.39E-29	2.78E-27	1509			Polysaccharide transporter, PST family	K03328	polysaccharide transporter, PST family
RHAL1_01218	-1.51134	10.92	1.39E-32	7.38E-31	1401			Porin	K07267	porin
RHAL1_01365	-0.597983	2022-09-11	1.26E-08	1.39E-07	789			Porin	K16079	outer membrane immunogenic protein
RHAL1_01366	-1.10815	6.93	9.60E-44	7.87E-42	435			Porin	K16079	outer membrane immunogenic protein
RHAL1_01368	-0.834115	2022-06-11	3.90E-14	7.07E-13	627			Porin	K16079	outer membrane immunogenic protein
RHAL1_01457	-0.610913	2022-10-09	3.42E-09	4.05E-08	864			Porin	K16079	outer membrane immunogenic protein
RHAL1_03600	-0.801499	7.90	3.16E-13	5.31E-12	753			Porin	K16079	outer membrane immunogenic protein
RHAL1_03971	-0.68888	2022-03-11	1.64E-10	2.24E-09	807			Porin	K16079	outer membrane immunogenic protein
RHAL1_00726	-1.57875	7.21	4.89E-46	4.74E-44	846			Porin family protein
RHAL1_03591	0.835577	8.13	3.67E-19	9.85E-18	1734	kdpA	3.6.3.12	potassium translocating ATPase, subunit A	K01546	potassium-transporting ATPase potassium-binding subunit
RHAL1_03592	0.941191	2022-01-07	9.51E-33	5.13E-31	2088	kdpB	7.2.2.6	potassium translocating ATPase, subunit B	K01547	potassium-transporting ATPase ATP-binding subunit [EC:7.2.2.6]
RHAL1_03593	0.842058	5.47	3.12E-24	1.06E-22	600	kdpC	3.6.3.12	potassium translocating ATPase, subunit C	K01548	potassium-transporting ATPase KdpC subunit
RHAL1_00286	0.73608	6.30	1.81E-07	1.70E-06	804			protein of unknown function
RHAL1_00366	-0.96522	4.62	4.71E-23	1.53E-21	693			protein of unknown function
RHAL1_00831	-1.04113	5.46	3.04E-17	6.92E-16	207			protein of unknown function
RHAL1_01000	-0.655617	2022-10-06	8.82E-12	1.32E-10	192			protein of unknown function
RHAL1_01031	0.812626	2022-03-05	5.27E-11	7.52E-10	495			protein of unknown function
RHAL1_01124	-1.10585	6.56	4.17E-26	1.56E-24	375			protein of unknown function
RHAL1_01239	-0.771584	4.25	2.98E-08	3.12E-07	240			protein of unknown function
RHAL1_01258	-2.22571	5.37	1.16E-101	7.06E-99	585			protein of unknown function
RHAL1_01612	-0.785506	6.32	9.85E-09	1.11E-07	198			protein of unknown function
RHAL1_01632	-1.18616	7.83	1.93E-07	1.80E-06	273			protein of unknown function
RHAL1_01645	0.748568	4.45	5.95E-06	4.38E-05	435			protein of unknown function	K03832	periplasmic protein TonB
RHAL1_01777	-0.823645	7.88	3.47E-12	5.39E-11	303			protein of unknown function
RHAL1_01847	-0.611186	6.46	1.45E-08	1.59E-07	183			protein of unknown function
RHAL1_01874	-0.796889	7.81	1.03E-14	1.93E-13	234			protein of unknown function
RHAL1_01875	-0.581919	5.53	2.71E-08	2.85E-07	225			protein of unknown function
RHAL1_01939	-1.42305	13.13	1.92E-24	6.64E-23	186			protein of unknown function
RHAL1_02015	-1.27442	5.98	2.48E-24	8.53E-23	1278			protein of unknown function	K03642	rare lipoprotein A
RHAL1_02098	-0.70374	10.64	8.90E-06	6.36E-05	231			protein of unknown function
RHAL1_02292	0.68274	5.35	1.87E-15	3.69E-14	189			protein of unknown function
RHAL1_02413	-1.60522	4.42	1.55E-24	5.42E-23	1989			protein of unknown function
RHAL1_02414	-1.43971	7.13	1.20E-30	5.56E-29	1167			protein of unknown function
RHAL1_02780	-0.795854	5.62	3.76E-09	4.43E-08	264			protein of unknown function
RHAL1_02787	-0.736833	6.15	9.43E-21	2.81E-19	465			protein of unknown function
RHAL1_03045	-0.745121	2022-08-06	1.05E-06	8.81E-06	351			protein of unknown function
RHAL1_03105	-1.05339	6.29	7.99E-11	1.12E-09	234			protein of unknown function
RHAL1_03161	-0.981226	4.14	1.35E-13	2.36E-12	279			protein of unknown function	K02078	acyl carrier protein
RHAL1_03195	-1.60431	5.31	3.94E-55	6.47E-53	639			protein of unknown function
RHAL1_03355	0.592068	8.40	1.19E-08	1.33E-07	195			protein of unknown function
RHAL1_03603	-0.988719	4.84	1.05E-13	1.84E-12	258			protein of unknown function
RHAL1_03635	-0.937924	2022-09-08	4.22E-08	4.31E-07	201			protein of unknown function
RHAL1_03733	-0.72562	5.61	7.65E-08	7.60E-07	414			protein of unknown function
RHAL1_03767	0.714466	6.43	2.83E-16	6.03E-15	243			protein of unknown function
RHAL1_03884	-0.762723	5.97	2.45E-13	4.18E-12	198			protein of unknown function
RHAL1_03893	-1.35543	2022-02-04	1.58E-52	2.11E-50	417			protein of unknown function
RHAL1_04024	-0.76992	2022-01-05	1.52E-06	1.23E-05	150			protein of unknown function
RHAL1_04054	1.04618	6.54	4.26E-26	1.58E-24	303			protein of unknown function
RHAL1_04091	1.0072	9.55	8.32E-17	1.84E-15	1005			protein of unknown function
RHAL1_02613	-1.30646	6.43	1.35E-31	6.77E-30	1848			putative Alpha/beta hydrolase family protein
RHAL1_03106	-0.852945	4.80	1.05E-15	2.10E-14	927		2.6.1.42	putative branched-chain-amino-acid aminotransferase (Transaminase B) (BCAT)
RHAL1_02157	-1.16251	4.18	7.94E-31	3.76E-29	1188			putative Cellulose biosynthesis protein CelD
RHAL1_03193	-2.09652	4.68	1.29E-72	3.68E-70	2244			Putative Chase2 sensor protein (modular protein)	K01768	adenylate cyclase [EC:4.6.1.1]
RHAL1_01524	-0.733355	11.31	5.26E-10	6.75E-09	951			putative CoxB-like protein
RHAL1_01109	0.666428	9.84	1.20E-06	9.95E-06	894	ctaC	1.9.3.1	putative cytochrome c oxidase subunit 2	K02275	cytochrome c oxidase subunit II [EC:1.9.3.1]
RHAL1_00678	-0.58386	6.80	2.95E-14	5.39E-13	1446		2.7.7.65	putative Diguanylate cyclase
RHAL1_02072	-1.02993	8.58	2.84E-21	8.70E-20	2343			putative Diguanylate cyclase domain protein
RHAL1_02617	-1.01173	7.66	2.13E-18	5.38E-17	1140	rfaG		putative glycosyltransferase
RHAL1_00720	-0.747859	11.60	1.04E-04	5.99E-04	558			putative Membrane protein	K08995	putative membrane protein
RHAL1_02664	-0.823323	7.28	5.03E-12	7.66E-11	1464			putative membrane protein YadS
RHAL1_02740	-1.10947	2022-04-04	4.89E-30	2.20E-28	1296			putative Methyl-accepting chemotaxis protein 3	K03406	methyl-accepting chemotaxis protein
RHAL1_02081	-0.634409	4.41	2.88E-11	4.17E-10	1155			putative oxidoreductase
RHAL1_00804	-0.584966	8.42	8.05E-08	7.95E-07	1020	yagS_1		putative oxidoreductase with FAD-binding domain protein	K11178	xanthine dehydrogenase YagS FAD-binding subunit [EC:1.17.1.4]
RHAL1_02079	1.20581	5.33	1.42E-31	7.05E-30	1053	yagS_2		putative oxidoreductase with FAD-binding domain protein	K11178	xanthine dehydrogenase YagS FAD-binding subunit [EC:1.17.1.4]
RHAL1_00805	-0.638486	9.51	1.41E-06	1.15E-05	615	yagT		putative oxidoreductase, 2Fe-2S subunit	K03518	aerobic carbon-monoxide dehydrogenase small subunit [EC:1.2.5.3]
RHAL1_00080	-1.76907	2022-09-10	1.34E-50	1.55E-48	2343	ydeP_1		putative oxidoreductase; putative molybdoenzyme
RHAL1_00660	-1.43698	5.65	7.24E-53	9.96E-51	1332			putative PAS domain-containing protein	K03406	methyl-accepting chemotaxis protein
RHAL1_00882	0.709567	10.44	9.41E-09	1.07E-07	249			putative Pentapeptide MXKDX repeat protein
RHAL1_01825	-1.56193	4.50	6.88E-31	3.29E-29	681			putative Peptidoglycan-binding domain 1 protein
RHAL1_03663	-0.744752	7.74	4.29E-18	1.05E-16	630			putative Pilus assembly protein PilZ
RHAL1_00276	0.8347	2022-12-11	2.44E-07	2.22E-06	804			putative polysaccharide ABC exporter, permease protein	K09688	capsular polysaccharide transport system permease protein
RHAL1_00381	0.611746	8.91	3.56E-06	2.71E-05	858			putative polysaccharide ABC exporter, permease protein	K09688	capsular polysaccharide transport system permease protein
RHAL1_02869	-1.06475	6.52	1.61E-20	4.70E-19	2958			putative Sel1 repeat protein	K07126	uncharacterized protein
RHAL1_00198	0.6083	2022-09-05	5.45E-10	6.95E-09	1383	gntR		putative transcriptional regulator
RHAL1_03836	-0.881508	7.46	8.51E-24	2.86E-22	1863			putative von willebrand factor type a
RHAL1_02492	-0.855703	7.99	7.88E-18	1.89E-16	396	merR		Regulatory protein
RHAL1_02747	0.625608	2022-04-08	3.59E-11	5.15E-10	807		3.6.4.12	Replicative DNA helicase (fragment)	K02314	replicative DNA helicase [EC:3.6.4.12]
RHAL1_02206	-1.02581	6.97	9.99E-18	2.37E-16	387			Response regulator receiver protein
RHAL1_02461	-1.65346	6.16	1.13E-45	1.04E-43	372			Response regulator receiver protein	K03413	two-component system, chemotaxis family, chemotaxis protein CheY
RHAL1_03794	0.672414	4.49	2.36E-09	2.83E-08	1176			Response regulator receiver protein
RHAL1_02474	0.606008	5.95	1.44E-04	8.00E-04	972			Rubrerythrin	K22737	erythrin-vacuolar iron transport family protein
RHAL1_02732	-0.609209	9.50	4.01E-09	4.70E-08	1557			Secretin	K02280	pilus assembly protein CpaC
RHAL1_01863	0.828695	8.23	3.55E-18	8.80E-17	1242	sufS	4.4.1.16	selenocysteine lyase, PLP-dependent	K11717	cysteine desulfurase / selenocysteine lyase [EC:2.8.1.7 4.4.1.16]
RHAL1_04178	0.80111	8.83	7.30E-03	2.43E-02	588			SH3-like domain-containing protein
RHAL1_01232	0.709858	4.59	9.07E-10	1.14E-08	870			Sorbitol ABC transporter membrane protein / mannitol ABC transporter membrane protein	K10228	sorbitol/mannitol transport system permease protein
RHAL1_00777	1.0667	2022-04-05	5.13E-15	9.90E-14	411			Succinate dehydrogenase, cytochrome b556 subunit	K00241	succinate dehydrogenase / fumarate reductase, cytochrome b subunit
RHAL1_00782	0.908712	8.41	2.18E-17	5.02E-16	780	sdhB	1.-.-.-	succinate dehydrogenase, FeS subunit	K00240	succinate dehydrogenase / fumarate reductase, iron-sulfur subunit [EC:1.3.5.1
RHAL1_00779	0.762906	8.34	7.80E-16	1.60E-14	1836	sdhA	1.-.-.-	succinate dehydrogenase, flavoprotein subunit	K00239	succinate dehydrogenase / fumarate reductase, flavoprotein subunit [EC:1.3.5.
RHAL1_00778	0.939495	6.32	1.13E-24	3.97E-23	414			Succinate dehydrogenase, hydrophobic membrane anchor protein	K00242	succinate dehydrogenase / fumarate reductase, membrane anchor subunit
RHAL1_01912	-1.26568	7.74	1.09E-37	7.23E-36	975			Succinylarginine dihydrolase
RHAL1_00580	-0.598498	7.52	7.55E-11	1.07E-09	1296			Sugar transporter	K01991	polysaccharide biosynthesis/export protein
RHAL1_01815	-0.593136	6.92	2.15E-08	2.31E-07	1095			Sugar transporter	K01991	polysaccharide biosynthesis/export protein
RHAL1_00400	-1.00438	8.50	8.91E-11	1.24E-09	735			TadE-like protein
RHAL1_03191	-1.90676	5.78	6.61E-57	1.34E-54	1362			Tetratricopeptide repeat-containing protein
RHAL1_00144	-1.33594	8.26	7.51E-28	3.11E-26	1491	zraR		Transcriptional regulatory protein ZraR
RHAL1_02686	-0.658527	11.45	1.77E-05	1.20E-04	1524	otsA	2.4.1.15	Trehalose-6-phosphate synthase	K00697	trehalose 6-phosphate synthase [EC:2.4.1.15 2.4.1.347]
RHAL1_01026	2.14498	4.17	6.86E-82	2.44E-79	534			Twin-arginine translocation pathway signal
RHAL1_01385	1.73782	2022-09-09	1.73E-66	4.35E-64	2313			Twin-arginine translocation pathway signal protein	K07303	isoquinoline 1-oxidoreductase subunit beta [EC:1.3.99.16]
RHAL1_00908	-0.959316	2022-08-08	1.33E-18	3.42E-17	1521			Two-component sensor histidine kinase	K05962	protein-histidine pros-kinase [EC:2.7.13.1]
RHAL1_02412	-1.17219	4.92	4.75E-31	2.30E-29	1782	prsD_3		Type I secretion system ATP-binding protein PrsD
RHAL1_00364	-0.83835	4.87	9.51E-16	1.91E-14	1320	prsE_1		Type I secretion system membrane fusion protein PrsE	K02022	HlyD family secretion protein
RHAL1_02727	-0.702819	8.71	8.72E-07	7.45E-06	972			Type II secretion system protein	K12511	tight adherence protein C
RHAL1_01757	-1.41276	2022-07-08	3.21E-40	2.45E-38	1539			Undecaprenyl-phosphate glucose phosphotransferase	K03606	putative colanic acid biosysnthesis UDP-glucose lipid carrier transferase
RHAL1_03302	0.621294	4.73	3.81E-07	3.41E-06	816	ureD_2		Urease accessory protein UreD	K03190	urease accessory protein
RHAL1_02078	1.1516	2022-12-08	2.87E-36	1.77E-34	2247			Xanthine dehydrogenase YagR molybdenum-binding subunit	K11177	xanthine dehydrogenase YagR molybdenum-binding subunit [EC:1.17.1.4]
RHAL1_02080	1.03325	6.77	2.31E-20	6.61E-19	498			Xanthine dehydrogenase YagT iron-sulfur-binding subunit	K13483	xanthine dehydrogenase YagT iron-sulfur-binding subunit

## Sheet: Table S7
Table S7: Overview of differentially expressed genes in Beijerinckiaceae bacterium RH AL1 when grown with either 1 µM La or 1 µM Nd. log2FC = log2 Fold change, log2CPM = log2 Counts per million, FDR = false discovery rate.
Gene ID	logFC	logCPM	PValue	FDR	length	gene	EC	product [prokka]	KO	product [KEGG]
RHAL1_02743	-0.724711	5.71787	7.50845e-21	3.01967e-20	651		3.8.1.2	(S)-2-haloacid dehalogenase 1	K01560	2-haloacid dehalogenase [EC:3.8.1.2]
RHAL1_02959	-0.824018	6.3615	7.36701e-21	2.96559e-20	801			1-acyl-sn-glycerol-3-phosphate acyltransferase	K00655	1-acyl-sn-glycerol-3-phosphate acyltransferase [EC:2.3.1.51]
RHAL1_02169	-1.427	8.7334	4.23748e-31	2.61046e-30	801	dxs_1	2.2.1.7	1-deoxy-D-xylulose-5-phosphate synthase	K01662	1-deoxy-D-xylulose-5-phosphate synthase [EC:2.2.1.7]
RHAL1_02170	-0.973225	9.34832	1.53891e-21	6.4136e-21	1137	dxs_2	2.2.1.7	1-deoxy-D-xylulose-5-phosphate synthase	K01662	1-deoxy-D-xylulose-5-phosphate synthase [EC:2.2.1.7]
RHAL1_02680	1.57894	10.0291	5.63084e-50	6.36718e-49	2238	glgB	2.4.1.18	1,4-alpha-glucan branching enzyme	K00700	1,4-alpha-glucan branching enzyme [EC:2.4.1.18]
RHAL1_03181	-0.951515	4.95898	3.29876e-23	1.46638e-22	1194			1,4-butanediol diacrylate esterase	K18372	methyl acetate hydrolase [EC:3.1.1.-]
RHAL1_00486	1.83819	4.54978	2.16e-62	3.42308e-61	504	folK	2.7.6.3	2-amino-4-hydroxy-6-hydroxymethyldihydropteridine pyrophosphokinase	K00950	2-amino-4-hydroxy-6-hydroxymethyldihydropteridine diphosphokinase [EC:2.7.6.3
RHAL1_01598	2.50919	6.47393	4.01429e-129	3.35547e-127	771			2-keto-4-pentenoate hydratase/2-oxohepta-3-ene-1,7-dioic acid hydratase (Catechol pathway)	K16165	fumarylpyruvate hydrolase [EC:3.7.1.20]
RHAL1_01025	-0.774557	6.12431	1.06799e-22	4.62218e-22	1569			2-keto-gluconate dehydrogenase
RHAL1_00839	-1.98368	5.71167	6.25524e-77	1.53253e-75	558	bchF	4.2.1.-	2-vinyl bacteriochlorophyllide hydratase	K11336	3-vinyl bacteriochlorophyllide hydratase [EC:4.2.1.165]
RHAL1_00083	0.921711	5.68141	4.34462e-23	1.9173e-22	819	ymdB	3.1.4.16	2',3'-cyclic-nucleotide 2'-phosphodiesterase	K09769	uncharacterized protein
RHAL1_02002	-0.734775	6.56333	6.17763e-16	1.92791e-15	444	aroQ	4.2.1.10	3-dehydroquinate dehydratase	K03786	3-dehydroquinate dehydratase II [EC:4.2.1.10]
RHAL1_00820	-1.14731	6.82496	1.87437e-44	1.82014e-43	1092			3-dehydroquinate synthase
RHAL1_00575	0.972354	7.85643	5.64971e-27	2.97709e-26	2334			3-hydroxyacyl-CoA dehydrogenase
RHAL1_00395	-0.62515	9.3345	1.8193e-10	4.16748e-10	876	hbdA	1.1.1.157	3-hydroxybutyryl-CoA dehydrogenase	K00074	3-hydroxybutyryl-CoA dehydrogenase [EC:1.1.1.157]
RHAL1_02175	-0.658126	6.37761	3.35517e-17	1.12269e-16	1104	leuB	1.1.1.85	3-isopropylmalate dehydrogenase	K00052	3-isopropylmalate dehydrogenase [EC:1.1.1.85]
RHAL1_00576	1.03765	6.06228	3.27028e-23	1.45524e-22	1137	fadA	2.3.1.16	3-ketoacyl-CoA thiolase (thiolase I)	K00626	acetyl-CoA C-acetyltransferase [EC:2.3.1.9]
RHAL1_02036	0.74056	6.78456	2.32231e-19	8.76106e-19	861	sseA	2.8.1.2	3-mercaptopyruvate sulfurtransferase	K01011	thiosulfate/3-mercaptopyruvate sulfurtransferase [EC:2.8.1.1 2.8.1.2]
RHAL1_00493	1.65314	8.94486	1.89921e-23	8.54044e-23	810	panB	2.1.2.11	3-methyl-2-oxobutanoate hydroxymethyltransferase	K00606	3-methyl-2-oxobutanoate hydroxymethyltransferase [EC:2.1.2.11]
RHAL1_01148	1.5338	4.93393	4.01689e-76	9.46078e-75	609	tag	3.2.2.20	3-methyl-adenine DNA glycosylase I, constitutive	K01246	DNA-3-methyladenine glycosylase I [EC:3.2.2.20]
RHAL1_00574	0.764187	7.35694	1.12701e-18	4.08888e-18	1791	dmdC	1.3.8.-	3-methylmercaptopropionyl-CoA dehydrogenase
RHAL1_01545	-0.973489	8.31322	3.29277e-24	1.55277e-23	1629	dmdB	6.2.1.44	3-methylmercaptopropionyl-CoA ligase	K20034	3-(methylthio)propionyl---CoA ligase [EC:6.2.1.44]
RHAL1_02567	-0.766359	7.32744	1.27937e-21	5.3628e-21	738	fabG	1.1.1.100	3-oxoacyl-[acyl-carrier-protein] reductase	K00059	3-oxoacyl-[acyl-carrier protein] reductase [EC:1.1.1.100]
RHAL1_03762	0.773529	8.43731	1.70596e-17	5.79945e-17	1221	fabB	2.3.1.41	3-oxoacyl-[acyl-carrier-protein] synthase I	K00647	3-oxoacyl-[acyl-carrier-protein] synthase I [EC:2.3.1.41]
RHAL1_02569	0.716746	9.9452	6.84734e-12	1.70537e-11	1263	fabF	2.3.1.41	3-oxoacyl-[acyl-carrier-protein] synthase II	K09458	3-oxoacyl-[acyl-carrier-protein] synthase II [EC:2.3.1.179]
RHAL1_00650	0.687977	5.54218	1.41373e-14	4.09983e-14	1353			3-oxoadipate enol-lactonase	K01055	3-oxoadipate enol-lactonase [EC:3.1.1.24]
RHAL1_01656	1.22576	7.9856	2.39828e-39	1.93634e-38	1089	ribBA	3.5.4.25	3,4-dihydroxy-2-butanone 4-phosphate synthase / GTP cyclohydrolase-2	K14652	3,4-dihydroxy 2-butanone 4-phosphate synthase / GTP cyclohydrolase II [EC:4.1
RHAL1_00993	-0.751951	5.28131	4.26306e-12	1.07345e-11	615			3'-5' exonuclease
RHAL1_02505	1.42504	9.11836	3.99431e-34	2.74641e-33	867	cysQ	3.1.3.7	3'(2'),5'-bisphosphate nucleotidase CysQ	K01082	3'(2'), 5'-bisphosphate nucleotidase [EC:3.1.3.7]
RHAL1_01558	-0.694391	8.36657	3.7872e-11	9.01442e-11	372	rpsL		30S ribosomal protein S12	K02950	small subunit ribosomal protein S12
RHAL1_03631	-0.61787	5.27738	1.99671e-15	6.03257e-15	399	rpsP		30S ribosomal protein S16	K02959	small subunit ribosomal protein S16
RHAL1_02110	-0.899591	7.54778	5.7802e-16	1.80918e-15	1053	rpsB		30S ribosomal protein S2	K02967	small subunit ribosomal protein S2
RHAL1_00783	-0.78925	5.95995	9.15343e-07	1.68558e-06	273	rpsT		30S ribosomal protein S20	K02968	small subunit ribosomal protein S20
RHAL1_01279	-0.893817	8.30935	1.19635e-14	3.47888e-14	618	rpsD		30S ribosomal protein S4	K02986	small subunit ribosomal protein S4
RHAL1_02086	-1.20905	6.99506	1.46086e-17	4.98612e-17	417	rpsF		30S ribosomal protein S6	K02990	small subunit ribosomal protein S6
RHAL1_01838	-0.651606	8.4644	2.21714e-10	5.04896e-10	480	rpsI		30S ribosomal protein S9	K02996	small subunit ribosomal protein S9
RHAL1_03422	-0.950241	9.52475	5.25843e-12	1.32018e-11	270	rpsO		30S ribosomal subunit protein S15	K02956	small subunit ribosomal protein S15
RHAL1_02683	1.73498	8.84442	3.60831e-72	7.32487e-71	4854		2.4.1.25	4-alpha-glucanotransferase	K00705	4-alpha-glucanotransferase [EC:2.4.1.25]
RHAL1_02683	1.73498	8.84442	3.60831e-72	7.32487e-71	4854		2.4.1.25	4-alpha-glucanotransferase	K06044	(1->4)-alpha-D-glucan 1-alpha-D-glucosylmutase [EC:5.4.99.15]
RHAL1_02836	-0.931371	4.22714	2.63616e-16	8.41165e-16	813	dapB	1.17.1.8	4-hydroxy-tetrahydrodipicolinate reductase	K00215	4-hydroxy-tetrahydrodipicolinate reductase [EC:1.17.1.8]
RHAL1_02269	-0.948031	5.07356	5.26578e-26	2.68839e-25	1026	pdxA	1.1.1.262	4-hydroxythreonine-4-phosphate dehydrogenase	K00097	4-hydroxythreonine-4-phosphate dehydrogenase [EC:1.1.1.262]
RHAL1_01043	1.36469	6.17553	1.07477e-33	7.28418e-33	435			4-oxalocrotonate tautomerase
RHAL1_01350	-0.852928	5.79445	5.70256e-25	2.76565e-24	978			40-residue YVTN family beta-propeller repeat protein
RHAL1_02273	1.21109	8.42133	5.12087e-37	3.8366e-36	354		4.2.1.96	4a-hydroxytetrahydrobiopterin dehydratase	K01724	4a-hydroxytetrahydrobiopterin dehydratase [EC:4.2.1.96]
RHAL1_00084	0.768492	9.9362	7.25383e-05	0.000115557	579		6.3.3.2	5-formyltetrahydrofolate cyclo-ligase	K01934	5-formyltetrahydrofolate cyclo-ligase [EC:6.3.3.2]
RHAL1_01665	-0.686857	5.67466	5.78509e-10	1.29052e-09	642		1.13.11.79	5,6-dimethylbenzimidazole synthase	K04719	5,6-dimethylbenzimidazole synthase [EC:1.13.11.79]
RHAL1_01737	-0.798523	6.20959	6.41897e-24	2.97436e-23	783	surE	3.1.3.5	5'-nucleotidase SurE	K03787	5'-nucleotidase [EC:3.1.3.5]
RHAL1_02279	-0.803327	8.35227	2.84508e-13	7.7252e-13	513	rplS		50S ribosomal protein L19	K02884	large subunit ribosomal protein L19
RHAL1_03835	-0.920337	8.2902	1.50186e-15	4.55689e-15	693	rplY		50S ribosomal protein L25	K02897	large subunit ribosomal protein L25
RHAL1_04186	-0.874513	7.09684	2.69751e-19	1.01139e-18	270	rpmA		50S ribosomal protein L27	K02899	large subunit ribosomal protein L27
RHAL1_00881	0.738981	8.41065	1.60305e-10	3.68797e-10	234	rpmE		50S ribosomal protein L31	K02909	large subunit ribosomal protein L31
RHAL1_03888	-0.83014	5.53327	2.91707e-08	5.91039e-08	135	rpmH		50S ribosomal protein L34	K02914	large subunit ribosomal protein L34
RHAL1_03764	-0.597776	7.26758	6.35321e-11	1.48648e-10	363	rplT		50S ribosomal subunit protein L20	K02887	large subunit ribosomal protein L20
RHAL1_04187	-1.28558	8.74053	2.43272e-16	7.78579e-16	315	rplU		50S ribosomal subunit protein L21	K02888	large subunit ribosomal protein L21
RHAL1_02173	-1.00302	8.82693	1.0175e-08	2.10564e-08	192	rpmF		50S ribosomal subunit protein L32	K02911	large subunit ribosomal protein L32
RHAL1_02235	-0.852505	8.05271	3.5375e-09	7.53641e-09	168	rpmG		50S ribosomal subunit protein L33	K02913	large subunit ribosomal protein L33
RHAL1_03765	-1.14183	8.94558	6.05741e-15	1.78457e-14	201	rpmI		50S ribosomal subunit protein L35	K02916	large subunit ribosomal protein L35
RHAL1_01798	1.88359	6.14571	2.36441e-73	5.06508e-72	369		4.-.-.-	6-carboxy-5,6,7,8-tetrahydropterin synthase	K01737	6-pyruvoyltetrahydropterin/6-carboxytetrahydropterin synthase [EC:4.2.3.12 4.
RHAL1_03914	0.829675	7.94685	2.27761e-21	9.4175e-21	975		1.1.1.343	6-phosphogluconate dehydrogenase, NAD(+)-dependent, decarboxylating	K00033	6-phosphogluconate dehydrogenase [EC:1.1.1.44 1.1.1.343]
RHAL1_03910	0.969076	7.35026	1.58601e-36	1.17947e-35	723	pgl	3.1.1.31	6-phosphogluconolactonase	K01057	6-phosphogluconolactonase [EC:3.1.1.31]
RHAL1_02862	0.636448	7.1547	1.39684e-10	3.22749e-10	1581	rsr		60 kDa SS-A/Ro ribonucleoprotein	K11089	60 kDa SS-A/Ro ribonucleoprotein
RHAL1_01799	1.52178	6.11384	8.81085e-45	8.65452e-44	633	queE	4.3.99.3	7-carboxy-7-deazaguanine synthase	K10026	7-carboxy-7-deazaguanine synthase [EC:4.3.99.3]
RHAL1_02350	1.6563	8.92834	1.08147e-56	1.46825e-55	714	queC	6.3.4.20	7-cyano-7-deazaguanine synthase	K06920	7-cyano-7-deazaguanine synthase [EC:6.3.4.20]
RHAL1_02688	-1.75633	9.69675	2.81687e-35	1.99806e-34	1332		2.3.1.47	8-amino-7-oxononanoate synthase
RHAL1_02376	-1.11775	8.52084	2.6104e-10	5.91921e-10	150			Aa3 type cytochrome c oxidase subunit IV
RHAL1_03260	-0.623489	6.02708	8.99972e-13	2.37119e-12	3066			AAA family ATPase	K06915	uncharacterized protein
RHAL1_00673	2.31972	12.1781	1.59503e-50	1.83773e-49	1485			ABC transporter
RHAL1_00480	-0.720199	8.64382	1.24869e-12	3.26776e-12	2100			ABC transporter	K02471	vitamin B12/bleomycin/antimicrobial peptide transport system ATP-binding/perm
RHAL1_02377	1.36415	6.26336	1.01645e-64	1.67301e-63	1359			ABC transporter ATP-binding protein
RHAL1_02594	-0.660122	6.21404	2.41314e-16	7.73239e-16	744			ABC transporter ATP-binding protein	K02065	phospholipid/cholesterol/gamma-HCH transport system ATP-binding protein
RHAL1_02975	-2.13754	4.84843	5.06881e-128	4.07704e-126	759			ABC transporter ATP-binding protein	K01990	ABC-2 type transport system ATP-binding protein
RHAL1_02975	-2.13754	4.84843	5.06881e-128	4.07704e-126	759			ABC transporter ATP-binding protein	K10822	nonpolar-amino-acid-transporting ATPase [EC:7.4.2.2]
RHAL1_00674	-0.864596	6.70161	4.64754e-30	2.76325e-29	1257			ABC transporter permease
RHAL1_02595	-0.635366	7.48997	2.07171e-14	5.97543e-14	1134			ABC transporter permease	K02066	phospholipid/cholesterol/gamma-HCH transport system permease protein
RHAL1_03001	-0.864016	4.0926	7.89488e-12	1.96015e-11	957			ABC transporter substrate-binding protein
RHAL1_03877	-0.875467	4.8043	9.41708e-19	3.43413e-18	840			ABC transporter substrate-binding protein	K02030	polar amino acid transport system substrate-binding protein
RHAL1_01005	-1.12364	7.97992	6.89699e-32	4.36229e-31	648			ABC-type uncharacterized transport system, substrate-binding protein
RHAL1_00639	1.74576	8.76668	2.57363e-50	2.93352e-49	408			Acetaldehyde dehydrogenase	K09959	uncharacterized protein
RHAL1_00638	-1.20318	9.53094	2.62685e-31	1.63717e-30	1521	acoD	1.2.1.3	Acetaldehyde dehydrogenase 2 (Acetaldehyde dehydrogenase II) (ACDH-II)	K00138	aldehyde dehydrogenase [EC:1.2.1.-]
RHAL1_02769	-0.664005	8.04426	3.85579e-12	9.74347e-12	1752	actP_1		acetate transporter	K14393	cation/acetate symporter
RHAL1_03604	-0.987277	6.84769	8.46064e-28	4.60635e-27	726	phaB	1.1.1.36	Acetoacetyl-CoA reductase	K00023	acetoacetyl-CoA reductase [EC:1.1.1.36]
RHAL1_03604	-0.987277	6.84769	8.46064e-28	4.60635e-27	726	phaB	1.1.1.36	Acetoacetyl-CoA reductase	K00059	3-oxoacyl-[acyl-carrier protein] reductase [EC:1.1.1.100]
RHAL1_02126	-0.755833	7.12493	9.85044e-21	3.94295e-20	1974	acsA	6.2.1.16	Acetoacetyl-coenzyme A synthetase	K01907	acetoacetyl-CoA synthetase [EC:6.2.1.16]
RHAL1_01954	1.63342	8.17818	1.31588e-60	1.98923e-59	1644			Acetolactate synthase large subunit	K01652	acetolactate synthase I/II/III large subunit [EC:2.2.1.6]
RHAL1_03104	-0.859017	4.35296	4.29957e-19	1.60219e-18	1698			Acetolactate synthase, large subunit	K01652	acetolactate synthase I/II/III large subunit [EC:2.2.1.6]
RHAL1_04078	0.598422	6.30637	5.33843e-14	1.50216e-13	510			Acetyltransferase (GNAT) domain-containing protein
RHAL1_01064	2.46323	9.89241	1.16684e-82	3.43052e-81	591	actR		Acid tolerance regulatory protein ActR	K15012	two-component system, response regulator RegA
RHAL1_03415	0.854952	9.27469	1.15781e-15	3.54071e-15	2721	acnA	4.2.1.3	aconitate hydratase 1	K01681	aconitate hydratase [EC:4.2.1.3]
RHAL1_02568	-1.16655	8.79571	1.17041e-16	3.81458e-16	246	acpP		acyl carrier protein (ACP)	K02078	acyl carrier protein
RHAL1_03528	-0.916096	8.68755	2.89411e-12	7.34817e-12	321			Acyl carrier protein (modular protein)	K02078	acyl carrier protein
RHAL1_03924	1.61615	7.56842	5.1536e-56	6.75994e-55	1224			Acyl-CoA dehydrogenase	K00252	glutaryl-CoA dehydrogenase [EC:1.3.8.6]
RHAL1_00564	1.41105	6.60063	5.32242e-73	1.11771e-71	1791			Acyl-CoA dehydrogenase
RHAL1_02406	1.27631	4.63694	6.79649e-25	3.28497e-24	1152			Acyl-CoA dehydrogenase
RHAL1_00558	0.785546	6.24118	9.86668e-12	2.43131e-11	1188			Acyl-CoA dehydrogenase	K00252	glutaryl-CoA dehydrogenase [EC:1.3.8.6]
RHAL1_03809	0.70915	5.26548	3.02536e-14	8.62108e-14	1344			Acyl-CoA dehydrogenase type 2 domain protein
RHAL1_01430	-0.806053	4.23562	2.52456e-16	8.07368e-16	1128			Acyltransferase	K16568	exopolysaccharide production protein ExoZ
RHAL1_00117	-0.853301	5.68154	8.19096e-25	3.93665e-24	540	apt	2.4.2.7	Adenine phosphoribosyltransferase	K00759	adenine phosphoribosyltransferase [EC:2.4.2.7]
RHAL1_00027	1.2764	7.21111	1.15061e-55	1.50001e-54	1035			Adenosine kinase	K00856	adenosine kinase [EC:2.7.1.20]
RHAL1_01135	1.50715	6.30197	2.83519e-48	3.07543e-47	1551	nnrE	4.2.1.136	ADP-dependent (S)-NAD(P)H-hydrate dehydratase / NAD(P)H-hydrate epimerase	K17758	ADP-dependent NAD(P)H-hydrate dehydratase [EC:4.2.1.136]
RHAL1_01135	1.50715	6.30197	2.83519e-48	3.07543e-47	1551	nnrE	4.2.1.136	ADP-dependent (S)-NAD(P)H-hydrate dehydratase / NAD(P)H-hydrate epimerase	K17759	NAD(P)H-hydrate epimerase [EC:5.1.99.6]
RHAL1_02954	1.92396	6.15439	1.64887e-53	2.04335e-52	630	nudF	3.6.1.13	ADP-ribose pyrophosphatase
RHAL1_00849	-1.48326	8.87637	7.20677e-39	5.7318e-38	1098	acsF	1.14.13.81	Aerobic magnesium-protoporphyrin IX monomethyl ester [oxidative] cyclase	K04035	magnesium-protoporphyrin IX monomethyl ester (oxidative) cyclase [EC:1.14.13.
RHAL1_01095	-1.27182	7.57847	4.90233e-47	5.22465e-46	1164	alr	5.1.1.1	Alanine racemase	K01775	alanine racemase [EC:5.1.1.1]
RHAL1_00893	-0.742886	7.77056	5.90782e-16	1.84777e-15	2688	alaS	6.1.1.7	alanyl-tRNA synthetase	K01872	alanyl-tRNA synthetase [EC:6.1.1.7]
RHAL1_03401	2.03082	7.24609	3.92526e-126	2.88507e-124	777			Aldo/keto reductase (fragment)
RHAL1_03402	1.91421	6.24013	1.53535e-91	5.6424e-90	336			Aldo/keto reductase family protein (fragment)
RHAL1_03102	0.948862	6.60121	5.73156e-26	2.91571e-25	981	yajO		aldoketo-oxidoreductase, NADP-binding	K23107	1-deoxyxylulose-5-phosphate synthase [EC:1.1.-.-]
RHAL1_02999	-0.841407	4.43987	5.11818e-23	2.24936e-22	756	ssuB_2	3.6.3.-	Aliphatic sulfonates import ATP-binding protein SsuB 2
RHAL1_02405	0.970615	4.90928	9.55439e-31	5.81032e-30	1104			Alkanesulfonate monooxygenase	K04091	alkanesulfonate monooxygenase [EC:1.14.14.5]
RHAL1_02411	2.05401	7.39993	8.78546e-38	6.79717e-37	834	ssuC		alkanesulfonate transport protein (ABC superfamily, membrane)	K02050	NitT/TauT family transport system permease protein
RHAL1_02411	2.05401	7.39993	8.78546e-38	6.79717e-37	834	ssuC		alkanesulfonate transport protein (ABC superfamily, membrane)	K15554	sulfonate transport system permease protein
RHAL1_02410	2.26099	4.25059	3.74752e-44	3.57398e-43	792	ssuB_1		alkanesulfonate transporter subunit ; ATP-binding component of ABC superfamily protein	K15555	sulfonate transport system ATP-binding protein [EC:3.6.3.-]
RHAL1_02408	1.91063	5.34997	1.45982e-79	3.86536e-78	942	ssuA		alkanesulfonate transporter subunit ; periplasmic-binding component of ABC superfamily protein	K02051	NitT/TauT family transport system substrate-binding protein
RHAL1_02408	1.91063	5.34997	1.45982e-79	3.86536e-78	942	ssuA		alkanesulfonate transporter subunit ; periplasmic-binding component of ABC superfamily protein	K15553	sulfonate transport system substrate-binding protein
RHAL1_02988	-0.824874	5.38444	7.43733e-28	4.05958e-27	651			Alkyl hydroperoxide reductase subunit C-like protein
RHAL1_02682	0.793233	9.55047	3.47246e-13	9.36904e-13	2085	glgE	2.4.99.16	Alpha-1,4-glucan:maltose-1-phosphate maltosyltransferase	K16147	starch synthase (maltosyl-transferring) [EC:2.4.99.16]
RHAL1_02804	1.35117	5.52448	7.45456e-54	9.37427e-53	651	alkB	1.14.11.33	Alpha-ketoglutarate-dependent dioxygenase AlkB	K03919	DNA oxidative demethylase [EC:1.14.11.33]
RHAL1_02558	1.82485	8.80606	3.18419e-61	4.86531e-60	1434	araE	1.2.1.26	Alpha-ketoglutaric semialdehyde dehydrogenase 1	K00135	succinate-semialdehyde dehydrogenase / glutarate-semialdehyde dehydrogenase [
RHAL1_02987	-0.696866	5.82711	5.02388e-18	1.7627e-17	1224	glgM	2.4.1.342	Alpha-maltose-1-phosphate synthase	K16148	alpha-maltose-1-phosphate synthase [EC:2.4.1.342]
RHAL1_03025	2.88985	8.67739	1.51989e-151	2.31404e-149	1020			Alpha/beta hydrolase
RHAL1_03024	2.49624	6.82134	1.70724e-166	3.63898e-164	924			Alpha/beta hydrolase	K06049	magnesium chelatase accessory protein
RHAL1_00589	-1.66207	4.42471	2.85372e-46	2.96717e-45	876			Alpha/beta hydrolase	K06889	uncharacterized protein
RHAL1_03236	-1.27604	6.29345	2.24952e-53	2.77159e-52	1224			Alpha/beta hydrolase
RHAL1_01933	0.992932	11.5419	1.15682e-16	3.77316e-16	1500	purF	2.4.2.14	amidophosphoribosyltransferase	K00764	amidophosphoribosyltransferase [EC:2.4.2.14]
RHAL1_03889	0.767495	4.94433	1.09437e-15	3.35392e-15	1239			Amine oxidase
RHAL1_02996	-2.3892	7.87259	1.02017e-140	1.27912e-138	1002			Amino acid ABC transporter substrate-binding protein, PAAT family
RHAL1_01349	-0.865477	4.19591	2.93678e-12	7.44764e-12	1302			Amino acid/amide ABC transporter substrate-binding protein, HAAT family
RHAL1_01909	-0.972964	6.37509	6.35911e-12	1.5881e-11	246			Aminoacyl carrier protein
RHAL1_00981	0.622236	6.38535	2.43289e-13	6.62709e-13	1386			Aminobenzoate synthetase	K01665	para-aminobenzoate synthetase component I [EC:2.6.1.85]
RHAL1_01970	0.610384	8.04097	8.41571e-12	2.08461e-11	2652	pepN	3.4.11.2	Aminopeptidase N	K01256	aminopeptidase N [EC:3.4.11.2]
RHAL1_04137	0.6909	7.93175	2.25249e-12	5.77412e-12	1530	amtB		ammonium transporter	K03320	ammonium transporter, Amt family
RHAL1_02897	-1.21304	5.92927	2.25371e-37	1.71258e-36	1233			AMP-dependent synthetase	K01912	phenylacetate-CoA ligase [EC:6.2.1.30]
RHAL1_01342	-0.706764	6.25808	4.14871e-05	6.76069e-05	546			Amylo-alpha-1,6-glucosidase
RHAL1_01343	-0.874604	7.00686	2.20578e-27	1.18131e-26	1650			Amylo-alpha-1,6-glucosidase
RHAL1_02895	1.70011	6.86678	1.1026e-74	2.44812e-73	1005			Anaphase-promoting complex subunit 4 WD40 domain-containing protein
RHAL1_00566	-0.732469	4.22241	2.36036e-09	5.10254e-09	291			Antibiotic biosynthesis monooxygenase
RHAL1_00641	-0.66131	5.85343	1.13257e-09	2.49646e-09	648			Antibiotic resistance protein MarC	K05595	multiple antibiotic resistance protein
RHAL1_03754	0.621495	5.32367	8.62569e-08	1.70238e-07	255	yefM		antitoxin of the YoeB-YefM toxin-antitoxin system	K19159	antitoxin YefM
RHAL1_00444	-0.865388	8.60023	2.265e-12	5.8027e-12	1062			AraC-type DNA-binding protein
RHAL1_01719	-0.781006	8.14566	7.884e-16	2.45146e-15	1776	argS	6.1.1.19	Arginine--tRNA ligase	K01887	arginyl-tRNA synthetase [EC:6.1.1.19]
RHAL1_02370	1.72866	5.68523	2.29451e-95	9.49659e-94	1506			Arginine/lysine/ornithine decarboxylase
RHAL1_04121	-0.734067	7.02206	2.45523e-17	8.26748e-17	1368	argH	4.3.2.1	Argininosuccinate lyase	K01755	argininosuccinate lyase [EC:4.3.2.1]
RHAL1_01248	1.64322	9.50254	6.76207e-33	4.45544e-32	1029			Aryl-alcohol dehydrogenase-like predicted oxidoreductase
RHAL1_00187	1.1187	6.34335	7.00634e-42	6.20957e-41	645			Asp/Glu/hydantoin racemase
RHAL1_00824	-0.721147	6.36326	8.15438e-18	2.82849e-17	1221			Asparagine synthase (Glutamine-hydrolyzing)	K01953	asparagine synthase (glutamine-hydrolysing) [EC:6.3.5.4]
RHAL1_00825	-0.677182	6.9089	1.22589e-12	3.21202e-12	705			Asparagine synthase (Glutamine-hydrolyzing)
RHAL1_01052	-0.937992	4.3412	4.03008e-12	1.01658e-11	372	panD	4.1.1.11	Aspartate 1-decarboxylase	K01579	aspartate 1-decarboxylase [EC:4.1.1.11]
RHAL1_00402	-0.585565	9.21831	7.89947e-09	1.64833e-08	1035	asd	1.2.1.11	Aspartate-semialdehyde dehydrogenase	K00133	aspartate-semialdehyde dehydrogenase [EC:1.2.1.11]
RHAL1_01374	-0.701313	8.11766	2.56449e-14	7.34707e-14	738	bpt	2.3.2.29	Aspartate/glutamate leucyltransferase	K21420	leucyl-tRNA---protein transferase [EC:2.3.2.29]
RHAL1_01740	0.689837	7.01668	4.98542e-15	1.47692e-14	1950	atm		ATM1-type heavy metal exporter	K06147	ATP-binding cassette, subfamily B, bacterial
RHAL1_02324	-0.626149	9.31121	3.00504e-08	6.07996e-08	873	atpG		ATP synthase gamma chain	K02115	F-type H+-transporting ATPase subunit gamma
RHAL1_01116	-0.829071	4.89528	8.43334e-12	2.08777e-11	399			ATP synthase protein I
RHAL1_01115	-1.44469	9.36804	3.68015e-21	1.50129e-20	765	atpB		ATP synthase subunit a	K02108	F-type H+-transporting ATPase subunit a
RHAL1_01114	-1.08283	8.38959	7.86583e-21	3.16042e-20	228	atpE		ATP synthase subunit c
RHAL1_02322	-1.41998	8.34547	1.5073e-18	5.44084e-18	534	atpH		ATP synthase subunit delta	K02113	F-type H+-transporting ATPase subunit delta
RHAL1_01126	0.754921	11.4865	2.03198e-13	5.56348e-13	1263	clpX		ATP-dependent Clp protease ATP-binding subunit	K03544	ATP-dependent Clp protease ATP-binding subunit ClpX
RHAL1_01127	1.24916	11.957	9.09777e-12	2.25094e-11	642	clpP	3.4.21.92	ATP-dependent Clp protease proteolytic subunit (Endopeptidase Clp) (Caseinolytic protease)(Protease Ti) (Heat shock protein F21.5)	K01358	ATP-dependent Clp protease, protease subunit [EC:3.4.21.92]
RHAL1_02922	-0.637787	5.30542	3.03831e-11	7.2725e-11	1050	ruvB	3.1.22.4	ATP-dependent DNA helicase, component of RuvABC resolvasome	K03551	holliday junction DNA helicase RuvB [EC:3.6.4.12]
RHAL1_01432	0.641885	6.20334	4.94465e-16	1.55336e-15	1347	rhlE_1	3.6.4.13	ATP-dependent RNA helicase RhlE	K11927	ATP-dependent RNA helicase RhlE [EC:3.6.4.13]
RHAL1_p00023	1.19983	8.20216	3.71886e-27	1.96938e-26	903			ATPase
RHAL1_01898	0.84868	5.69421	6.44867e-17	2.11956e-16	810			ATPase
RHAL1_01527	1.11668	9.06516	8.82148e-31	5.37997e-30	3042	uvrA		ATPase and DNA damage recognition protein of nucleotide excision repair excinuclease UvrABC	K03701	excinuclease ABC subunit A
RHAL1_01146	1.36207	11.6703	2.16737e-34	1.49749e-33	2529	clpA		ATPase and specificity subunit of ClpA-ClpP ATP-dependent serine protease, chaperone activity	K03694	ATP-dependent Clp protease ATP-binding subunit ClpA
RHAL1_01272	-1.26704	7.87255	1.05843e-47	1.13942e-46	1563			B12-binding domain-containing radical SAM protein
RHAL1_02355	0.647954	4.74261	3.58868e-10	8.07311e-10	306			BA14K-like protein (fragment)
RHAL1_00629	-0.878073	6.07071	3.6631e-22	1.56314e-21	1431			Bacterial extracellular solute-binding protein
RHAL1_02607	1.04044	5.03887	2.09243e-22	8.9829e-22	405			Bacterial transcriptional regulator family protein (fragment)
RHAL1_00987	-0.88812	8.82098	5.43285e-09	1.14428e-08	498	bfr		bacterioferritin, iron storage and detoxification protein	K03594	bacterioferritin [EC:1.16.3.1]
RHAL1_00888	-0.65358	8.07681	1.25389e-10	2.90191e-10	1119	dnaN		Beta sliding clamp	K02338	DNA polymerase III subunit beta [EC:2.7.7.7]
RHAL1_01721	-0.593957	5.40979	1.11861e-12	2.93453e-12	1026	nagZ	3.2.1.52	Beta-hexosaminidase	K01207	beta-N-acetylhexosaminidase [EC:3.2.1.52]
RHAL1_03761	-0.669199	9.1573	1.58818e-07	3.07327e-07	522	fabA	4.2.1.59	beta-hydroxydecanoyl thioester dehydrase	K01716	3-hydroxyacyl-[acyl-carrier protein] dehydratase / trans-2-decenoyl-[acyl-car
RHAL1_00692	1.23115	4.66027	7.18992e-34	4.88846e-33	1203	paaE_2		beta-ketoadipyl CoA thiolase	K00626	acetyl-CoA C-acetyltransferase [EC:2.3.1.9]
RHAL1_02965	1.65916	8.09614	4.48191e-61	6.82371e-60	870			Beta-lactamase
RHAL1_01913	0.976367	6.39885	2.2754e-30	1.372e-29	2421			Beta-mannosidase	K01192	beta-mannosidase [EC:3.2.1.25]
RHAL1_03207	2.42655	5.13063	4.70611e-160	8.35923e-158	915			Beta-xylosidase
RHAL1_00382	-1.31494	9.59432	4.98605e-24	2.3281e-23	939	fcl	5.1.3.-	bifunctional GDP-fucose synthetase: GDP-4-dehydro-6-deoxy-D-mannose epimerase and GDP-4-dehydro-6-L-deoxygalactose reductase	K02377	GDP-L-fucose synthase [EC:1.1.1.271]
RHAL1_02028	-0.79857	8.36694	9.61302e-15	2.81072e-14	1731			Binding-protein-dependent transport systems inner membrane component	K02050	NitT/TauT family transport system permease protein
RHAL1_03143	-0.684614	6.15292	3.50264e-16	1.11099e-15	990	exbB		Biopolymer transport protein ExbB	K03561	biopolymer transport protein ExbB
RHAL1_03954	-0.81832	6.95236	5.60468e-24	2.60838e-23	450			Biopolymer transport protein TolR	K03559	biopolymer transport protein ExbD
RHAL1_03954	-0.81832	6.95236	5.60468e-24	2.60838e-23	450			Biopolymer transport protein TolR	K03560	biopolymer transport protein TolR
RHAL1_02003	-0.897504	6.26731	2.09405e-21	8.66692e-21	480	accB		Biotin carboxyl carrier protein of acetyl-CoA carboxylase	K02160	acetyl-CoA carboxylase biotin carboxyl carrier protein
RHAL1_03081	-0.644008	6.61854	2.58777e-14	7.40878e-14	996	bioB	2.8.1.6	biotin synthase	K01012	biotin synthase [EC:2.8.1.6]
RHAL1_01093	0.881477	7.32376	5.53653e-32	3.52799e-31	1653		2.7.13.3	Blue-light-activated histidine kinase / Response regulator
RHAL1_01396	3.28746	7.71941	7.32438e-55	9.34845e-54	402			Calcium-binding protein
RHAL1_00731	0.614842	6.45764	1.29661e-16	4.20018e-16	663	ctrD	7.6.2.12	Capsule polysaccharide export ATP-binding protein CtrD	K09689	capsular polysaccharide transport system ATP-binding protein [EC:7.6.2.12]
RHAL1_02488	1.75938	6.49585	3.10713e-90	1.09469e-88	1023			Carbonic anhydrase/acetyltransferase isoleucine patch superfamily-like protein	K01726	gamma-carbonic anhydrase [EC:4.2.1.-]
RHAL1_02071	-0.613982	7.30777	1.98599e-12	5.11556e-12	1524			Carboxypeptidase C (Cathepsin A)
RHAL1_02380	1.00451	7.59669	4.23154e-31	2.61046e-30	1002		2.7.8.-	Cardiolipin synthetase
RHAL1_02955	-0.984114	6.25394	2.11449e-20	8.33092e-20	1125		1.11.1.-	Catalase-related peroxidase	K03781	catalase [EC:1.11.1.6]
RHAL1_02171	1.08134	5.20074	2.39842e-30	1.44414e-29	495			Catechol 2,3-dioxygenase	K07104	catechol 2,3-dioxygenase [EC:1.13.11.2]
RHAL1_p00055	-0.778917	7.66798	4.31076e-18	1.51874e-17	2379			Cation efflux system protein CzcA (fragment)
RHAL1_04117	1.17031	7.37154	8.58451e-39	6.81486e-38	978			Cation transporter	K16264	cobalt-zinc-cadmium efflux system protein
RHAL1_01255	1.14688	5.31524	8.10168e-29	4.59886e-28	981			Cation transporter
RHAL1_01678	0.898849	5.05892	2.14324e-19	8.09267e-19	942			Cation transporter	K14696	solute carrier family 30 (zinc transporter), member 9
RHAL1_03278	1.68024	6.08981	9.02579e-47	9.524e-46	1158			CBS domain-containing membrane protein	K07168	CBS domain-containing membrane protein
RHAL1_00890	2.23823	9.22851	1.07706e-69	2.00502e-68	762			CDP-diacylglycerol pyrophosphatase	K01521	CDP-diacylglycerol pyrophosphatase [EC:3.6.1.26]
RHAL1_01518	-0.660731	5.90952	3.2645e-10	7.36717e-10	861	pssA	2.7.8.8	CDP-diacylglycerol--serine O-phosphatidyltransferase	K17103	CDP-diacylglycerol---serine O-phosphatidyltransferase [EC:2.7.8.8]
RHAL1_00377	-0.707935	7.83528	5.09181e-17	1.68266e-16	1083	rfbG	4.2.1.45	CDP-glucose 4,6-dehydratase	K01709	CDP-glucose 4,6-dehydratase [EC:4.2.1.45]
RHAL1_03203	2.47391	4.95647	1.41701e-151	2.2373e-149	1077	rfbE	5.1.3.10	CDP-paratose 2-epimerase	K12454	CDP-paratose 2-epimerase [EC:5.1.3.10]
RHAL1_02415	-1.77575	9.61546	6.17489e-38	4.79482e-37	702	ctrA		Cell cycle response regulator CtrA	K13584	two-component system, cell cycle response regulator CtrA
RHAL1_00859	-0.852415	6.35703	3.14832e-27	1.67348e-26	1311	ftsA		Cell division protein FtsA	K03590	cell division protein FtsA
RHAL1_00860	-1.34505	6.42726	1.08401e-51	1.29807e-50	993	ftsQ		Cell division protein FtsQ	K03589	cell division protein FtsQ
RHAL1_01657	-1.24101	8.73297	4.60575e-33	3.06308e-32	474			Cell envelope protein SmpA	K06186	outer membrane protein assembly factor BamE
RHAL1_00704	1.02455	9.45714	7.77147e-09	1.62242e-08	948			Chaperone DnaJ domain protein
RHAL1_00483	2.02612	10.525	5.86221e-21	2.37328e-20	288	groES		chaperone Hsp10, affects cell division	K04078	chaperonin GroES
RHAL1_00716	1.18842	8.17722	4.6035e-41	3.96459e-40	1140	dnaJ		chaperone Hsp40, co-chaperone with DnaK	K03686	molecular chaperone DnaJ
RHAL1_00482	3.05483	9.44676	4.75635e-103	2.35771e-101	1650	groEL		chaperone Hsp60, peptide-dependent ATPase, heat shock protein	K04077	chaperonin GroEL
RHAL1_00715	1.91624	13.2369	5.65742e-34	3.8712e-33	1929	dnaK		chaperone Hsp70, co-chaperone with DnaJ	K04043	molecular chaperone DnaK
RHAL1_03942	1.25385	8.70804	7.54612e-40	6.19829e-39	1998	htpG		Chaperone protein HtpG	K04079	molecular chaperone HtpG
RHAL1_02222	-0.894037	5.67282	4.79312e-21	1.94601e-20	1506			Chemotaxis protein	K03406	methyl-accepting chemotaxis protein
RHAL1_02462	-0.890422	4.17983	1.85952e-15	5.62207e-15	480			Chemotaxis protein CheW
RHAL1_02459	-0.736462	4.53107	4.14109e-14	1.17377e-13	843	cheR	2.1.1.80	Chemotaxis protein methyltransferase 1	K00575	chemotaxis protein methyltransferase CheR [EC:2.1.1.80]
RHAL1_03432	-1.07779	6.15963	4.10317e-43	3.82753e-42	1029			Chemotaxis protein MotB	K02557	chemotaxis protein MotB
RHAL1_03549	-1.3545	10.1521	5.06316e-16	1.58941e-15	393	cheY_2		chemotaxis regulator transmitting signal to flagellar motor component	K03413	two-component system, chemotaxis family, chemotaxis protein CheY
RHAL1_01548	0.853453	7.16138	2.71562e-27	1.44709e-26	1446			Chloride channel protein
RHAL1_04158	1.73712	8.51568	4.70989e-69	8.61728e-68	1833			Chloride channel protein, CIC family	K03281	chloride channel protein, CIC family
RHAL1_03014	-2.29509	4.673	4.61043e-129	3.77967e-127	1008	bchX	1.3.7.15	Chlorophyllide reductase 35.5 kDa chain	K11333	3,8-divinyl chlorophyllide a/chlorophyllide a reductase subunit X [EC:1.3.7.1
RHAL1_03012	-0.871317	5.22931	2.48818e-25	1.23195e-24	1458	bchZ	1.3.7.15	Chlorophyllide reductase subunit Z	K11335	3,8-divinyl chlorophyllide a/chlorophyllide a reductase subunit Z [EC:1.3.7.1
RHAL1_01624	-0.619603	6.29991	8.61326e-18	2.98281e-17	1101	aroC	4.2.3.5	chorismate synthase	K01736	chorismate synthase [EC:4.2.3.5]
RHAL1_03855	2.52885	9.68311	7.45784e-88	2.37259e-86	447			CHRD domain-containing protein
RHAL1_00001	-1.33043	7.26315	8.37646e-45	8.24685e-44	1470	dnaA		Chromosomal replication initiator protein DnaA	K02313	chromosomal replication initiator protein
RHAL1_02069	-1.19203	7.43378	3.29766e-25	1.61958e-24	684			Chromosome partitioning protein
RHAL1_04002	-0.973484	5.61649	1.09472e-21	4.60691e-21	813	parA		Chromosome partitioning protein ParA	K03496	chromosome partitioning protein
RHAL1_04003	-0.966571	5.64049	2.62501e-26	1.3515e-25	927	parB		Chromosome-partitioning protein ParB	K03497	ParB family transcriptional regulator, chromosome partitioning protein
RHAL1_01993	-0.756496	9.6063	8.05045e-10	1.78745e-09	1290	gltA	2.3.3.1	citrate synthase	K01647	citrate synthase [EC:2.3.3.1]
RHAL1_00061	-0.758391	6.1821	2.72619e-12	6.93421e-12	717			Class I SAM-dependent methyltransferase (fragment)
RHAL1_01608	0.653745	4.83848	2.10087e-13	5.73369e-13	612	cobO	2.5.1.17	Cob(I)yrinic acid a,c-diamide adenosyltransferase	K19221	cob(I)alamin adenosyltransferase [EC:2.5.1.17]
RHAL1_00089	-0.648695	6.5758	3.9389e-16	1.24567e-15	588		2.5.1.17	Cob(I)yrinic acid a,c-diamide adenosyltransferase	K00798	cob(I)alamin adenosyltransferase [EC:2.5.1.17]
RHAL1_02894	1.78657	10.4885	1.3677e-41	1.20465e-40	1143			Cobalamin synthesis protein P47K	K02234	cobalamin biosynthesis protein CobW
RHAL1_01217	-1.43396	8.0747	1.70554e-15	5.16753e-15	213			Cobalt transporter
RHAL1_03772	0.900792	6.15368	4.58778e-35	3.22203e-34	1446	cobQ		Cobyric acid synthase	K02232	adenosylcobyric acid synthase [EC:6.3.5.10]
RHAL1_01618	-1.58875	10.5057	1.10577e-18	4.02208e-18	90	pqqA_1		Coenzyme PQQ synthesis protein A
RHAL1_02672	-0.682502	8.91404	1.57763e-05	2.65828e-05	90	pqqA_2		Coenzyme PQQ synthesis protein A
RHAL1_02989	-2.67892	7.88672	8.98205e-58	1.23917e-56	90	pqqA_3		Coenzyme PQQ synthesis protein A
RHAL1_01437	-1.25374	9.65368	9.76897e-23	4.24085e-22	576			Cold-shock protein	K03704	cold shock protein
RHAL1_01934	-1.23422	8.07965	1.46478e-25	7.32904e-25	660			Colicin V production protein	K03558	membrane protein required for colicin V production
RHAL1_03149	2.3859	7.78777	5.73571e-127	4.4457e-125	1548	comM		Competence protein ComM	K07391	magnesium chelatase family protein
RHAL1_00701	2.03476	6.42942	2.24105e-67	3.93152e-66	729			Competence/damage-inducible protein A
RHAL1_01860	0.98225	10.6446	2.06413e-16	6.64106e-16	1485	sufB		component of SufBCD complex	K09014	Fe-S cluster assembly protein SufB
RHAL1_01861	0.634437	7.73319	1.66884e-10	3.83725e-10	756	sufC		component of SufBCD complex, ATP-binding component of ABC superfamily	K09013	Fe-S cluster assembly ATP-binding protein
RHAL1_p00085	-1.24199	9.19442	5.55004e-23	2.43414e-22	1347			Conjugal transfer protein	K03195	type IV secretion system protein VirB10
RHAL1_04111	-0.596086	6.93855	1.92411e-14	5.55349e-14	1209			Conjugal transfer protein trbI	K20533	type IV secretion system protein TrbI
RHAL1_02123	1.11938	5.49911	7.53345e-51	8.72693e-50	474			Copper resistance protein
RHAL1_03451	2.01158	6.48212	4.05696e-64	6.55107e-63	2334	actP_2	7.2.2.9	Copper-transporting ATPase 1	K01533	P-type Cu2+ transporter [EC:7.2.2.9]
RHAL1_03451	2.01158	6.48212	4.05696e-64	6.55107e-63	2334	actP_2	7.2.2.9	Copper-transporting ATPase 1	K17686	P-type Cu+ transporter [EC:7.2.2.8]
RHAL1_00301	0.612869	6.15701	5.6046e-17	1.84926e-16	1599	cusA_3		copper/silver efflux system, membrane component
RHAL1_03879	-0.746696	4.2404	4.95443e-17	1.63981e-16	363			Coproporphyrinogen III oxidase
RHAL1_03880	-0.612523	6.92035	3.11802e-13	8.45017e-13	843			Coproporphyrinogen III oxidase
RHAL1_01495	1.32405	7.83837	1.935e-53	2.39099e-52	597			CreA protein	K05805	CreA protein
RHAL1_02057	-0.706126	8.45704	2.10516e-10	4.80165e-10	1629	pyrG	6.3.4.2	CTP synthetase	K01937	CTP synthase [EC:6.3.4.2]
RHAL1_01247	1.62723	7.72163	2.12475e-81	5.99856e-80	546			Cupin domain protein
RHAL1_p00068	-1.98828	10.5642	8.65498e-29	4.89989e-28	336			Cupredoxin-like domain-containing protein (fragment)
RHAL1_04093	1.19467	8.89873	1.23816e-08	2.55113e-08	690			CusA/CzcA family heavy metal efflux RND transporter (fragment)
RHAL1_01620	0.750726	7.74439	2.53858e-20	9.97416e-20	822			Cyclase family protein
RHAL1_00449	-0.585104	6.62936	3.32625e-16	1.05662e-15	453			Cyclic nucleotide-binding protein
RHAL1_03367	0.589646	4.62062	4.92756e-13	1.32031e-12	741	bdcA		Cyclic-di-GMP-binding biofilm dispersal mediator protein	K00059	3-oxoacyl-[acyl-carrier protein] reductase [EC:1.1.1.100]
RHAL1_00440	0.660215	6.17126	2.50862e-19	9.43054e-19	957	tyrC		Cyclohexadienyl dehydrogenase	K00220	cyclohexadieny/prephenate dehydrogenase [EC:1.3.1.43 1.3.1.12]
RHAL1_00440	0.660215	6.17126	2.50862e-19	9.43054e-19	957	tyrC		Cyclohexadienyl dehydrogenase	K04517	prephenate dehydrogenase [EC:1.3.1.12]
RHAL1_00561	2.00291	7.93719	7.37365e-94	2.88384e-92	792	cpnA	1.1.1.163	Cyclopentanol dehydrogenase
RHAL1_01859	0.897113	8.54724	1.58525e-11	3.86388e-11	1173	nifS	2.8.1.7	Cysteine desulfurase	K04487	cysteine desulfurase [EC:2.8.1.7]
RHAL1_03922	0.797709	4.70238	1.60743e-13	4.4124e-13	558			Cysteine methyltransferase
RHAL1_00025	0.658879	7.72133	1.05803e-16	3.45622e-16	975	cysK	2.5.1.47	cysteine synthase A, O-acetylserine sulfhydrolase A subunit	K01738	cysteine synthase [EC:2.5.1.47]
RHAL1_01499	-0.733698	6.06979	2.21291e-14	6.36118e-14	1383	cysS	6.1.1.16	Cysteine--tRNA ligase	K01883	cysteinyl-tRNA synthetase [EC:6.1.1.16]
RHAL1_00753	-0.813206	10.3046	1.44962e-09	3.1838e-09	1284			Cytochrome b	K00412	ubiquinol-cytochrome c reductase cytochrome b subunit
RHAL1_02956	-0.80655	6.46775	8.90983e-24	4.07977e-23	555			Cytochrome B	K12262	cytochrome b561
RHAL1_01307	2.11164	6.56237	2.68924e-90	9.55351e-89	597			Cytochrome b561	K12262	cytochrome b561
RHAL1_00236	-0.656559	7.36391	6.27823e-09	1.31908e-08	600			Cytochrome b561	K12262	cytochrome b561
RHAL1_00807	2.14531	4.7957	3.92974e-91	1.4197e-89	195			Cytochrome B561 (fragment)
RHAL1_02113	0.760236	8.21743	1.24031e-13	3.42895e-13	429			Cytochrome bb3 quinol oxidase subunit 4	K02300	cytochrome o ubiquinol oxidase subunit IV
RHAL1_03092	-0.739834	8.47744	1.02299e-14	2.98495e-14	1422			Cytochrome c (modular protein)	K08738	cytochrome c
RHAL1_01104	-0.786647	10.1539	4.11086e-11	9.75214e-11	855	ctaE	1.9.3.1	Cytochrome c oxidase subunit 3	K02276	cytochrome c oxidase subunit III [EC:1.9.3.1]
RHAL1_02997	-2.58216	9.86576	2.55741e-71	4.9782e-70	402			Cytochrome C oxidase, cbb3-type, subunit III
RHAL1_02256	1.69992	10.7653	1.64982e-42	1.50603e-41	1560			Cytochrome c, mono-and diheme variants
RHAL1_01348	-1.08905	6.45083	4.8204e-30	2.86203e-29	429			Cytochrome c550
RHAL1_01846	-0.723784	4.40231	2.97217e-14	8.47515e-14	618			Cytokinin riboside 5'-monophosphate phosphoribohydrolase	K22522	cytokinin riboside 5'-monophosphate phosphoribohydrolase [EC:3.2.2.-]
RHAL1_01975	0.802594	6.3367	6.37903e-26	3.23736e-25	864	dat	2.6.1.21	D-alanine aminotransferase	K00824	D-alanine transaminase [EC:2.6.1.21]
RHAL1_00861	-0.833402	7.4924	3.54222e-17	1.18342e-16	933	ddlB	6.3.2.4	D-alanine:D-alanine ligase	K01921	D-alanine-D-alanine ligase [EC:6.3.2.4]
RHAL1_01142	-0.620693	6.08136	9.57228e-14	2.65668e-13	1728			D-alanyl-D-alanine carboxypeptidase	K01286	D-alanyl-D-alanine carboxypeptidase [EC:3.4.16.4]
RHAL1_01142	-0.620693	6.08136	9.57228e-14	2.65668e-13	1728			D-alanyl-D-alanine carboxypeptidase	K07258	serine-type D-Ala-D-Ala carboxypeptidase (penicillin-binding protein 5/6) [EC
RHAL1_02014	-0.703684	6.99878	1.4791e-19	5.60978e-19	1176			D-alanyl-D-alanine carboxypeptidase	K07258	serine-type D-Ala-D-Ala carboxypeptidase (penicillin-binding protein 5/6) [EC
RHAL1_00244	1.39546	9.90353	5.52105e-27	2.9129e-26	1008	epd	1.2.1.72	D-erythrose 4-phosphate dehydrogenase	K00134	glyceraldehyde 3-phosphate dehydrogenase [EC:1.2.1.12]
RHAL1_03872	0.597458	4.84853	5.87326e-14	1.65047e-13	1014	rbsC		D-ribose transporter subunit ; membrane component of ABC superfamily protein	K10440	ribose transport system permease protein
RHAL1_03873	1.10539	5.90266	2.97413e-25	1.46914e-24	918	rbsB		D-ribose-binding periplasmic protein	K10439	ribose transport system substrate-binding protein
RHAL1_02645	-0.765869	5.89908	1.60175e-10	3.68698e-10	759	rpe	5.1.3.1	D-ribulose-5-phosphate 3-epimerase	K01783	ribulose-phosphate 3-epimerase [EC:5.1.3.1]
RHAL1_00802	2.57527	8.13967	1.15739e-158	1.97359e-156	1218	xylH		D-xylose transporter subunit ; membrane component of ABC superfamily protein	K10547	putative multiple sugar transport system permease protein
RHAL1_00999	2.4151	7.87324	6.39844e-88	2.05087e-86	738	cobB_2		deacetylase of acetyl-CoA synthetase, NAD-dependent	K12410	NAD-dependent deacetylase [EC:3.5.1.-]
RHAL1_01923	0.655583	6.95244	5.68848e-17	1.87436e-16	828	nit	3.5.1.-	Deaminated glutathione amidase	K11206	deaminated glutathione amidase [EC:3.5.1.128]
RHAL1_02958	-1.06471	6.76984	1.0544e-28	5.94563e-28	642			DedA family protein
RHAL1_01766	-0.613845	7.59587	9.87058e-15	2.88405e-14	1020	hemB	4.2.1.24	Delta-aminolevulinic acid dehydratase	K01698	porphobilinogen synthase [EC:4.2.1.24]
RHAL1_01677	0.68601	7.00393	1.10622e-21	4.65071e-21	1452	phrA	4.1.99.3	Deoxyribodipyrimidine photo-lyase	K01669	deoxyribodipyrimidine photo-lyase [EC:4.1.99.3]
RHAL1_03120	1.66033	4.04612	3.41031e-67	5.93394e-66	903			Diacylglycerol kinase family enzyme
RHAL1_02695	-0.590434	4.7906	8.31553e-08	1.64421e-07	870	dapF	5.1.1.7	Diaminopimelate epimerase	K01778	diaminopimelate epimerase [EC:5.1.1.7]
RHAL1_01988	-0.800388	6.34181	4.68612e-20	1.81608e-19	1224			Diguanylate phosphodiesterase
RHAL1_01702	-1.59028	8.19277	2.98166e-62	4.7077e-61	1731	ilvD_2	4.2.1.9	Dihydroxy-acid dehydratase 2	K01687	dihydroxy-acid dehydratase [EC:4.2.1.9]
RHAL1_02147	2.01335	7.37158	7.60537e-60	1.13363e-58	684			Dimethyl sulfoxide reductase
RHAL1_03807	1.16135	5.56546	5.39195e-45	5.36081e-44	1368	dmoA	1.14.13.131	Dimethyl-sulfide monooxygenase	K20938	long-chain alkane monooxygenase [EC:1.14.14.28]
RHAL1_01205	1.6573	7.59233	4.16632e-68	7.4941e-67	2046	dcp	3.4.15.5	Dipeptidyl carboxypeptidase	K01284	peptidyl-dipeptidase Dcp [EC:3.4.15.5]
RHAL1_02957	-0.912401	4.31903	3.50632e-20	1.37007e-19	501			Disulfide bond formation protein B	K03611	disulfide bond formation protein DsbB
RHAL1_00953	-1.61166	7.98722	1.01489e-56	1.38227e-55	723			Disulfide bond formation protein DsbA (modular protein)
RHAL1_02287	1.86994	9.27416	5.9018e-52	7.08715e-51	684	yfcG	1.8.4.-	Disulfide-bond oxidoreductase YfcG	K00799	glutathione S-transferase [EC:2.5.1.18]
RHAL1_02287	1.86994	9.27416	5.9018e-52	7.08715e-51	684	yfcG	1.8.4.-	Disulfide-bond oxidoreductase YfcG	K11209	GSH-dependent disulfide-bond oxidoreductase [EC:1.8.4.-]
RHAL1_01619	0.810491	5.29001	2.22107e-17	7.50272e-17	321	cutA		Divalent-cation tolerance protein CutA	K03926	periplasmic divalent cation tolerance protein
RHAL1_00722	1.09378	6.42551	7.72862e-54	9.69033e-53	759	nth	4.2.99.18	DNA glycosylase and apyrimidinic (AP) lyase (endonuclease III)	K10773	endonuclease III [EC:4.2.99.18]
RHAL1_03597	-0.598615	5.67374	1.13294e-10	2.62628e-10	2076	ligA	6.5.1.2	DNA ligase	K01972	DNA ligase (NAD+) [EC:6.5.1.2]
RHAL1_03610	0.748702	6.58512	8.43918e-23	3.67479e-22	2688			DNA ligase D	K01971	bifunctional non-homologous end joining protein LigD [EC:6.5.1.1]
RHAL1_03522	0.798878	5.14248	1.54857e-06	2.81757e-06	564			DNA polymerase beta domain protein region
RHAL1_02264	1.68936	5.37087	2.38094e-71	4.65594e-70	384			DNA polymerase III subunit chi	K02339	DNA polymerase III subunit chi [EC:2.7.7.7]
RHAL1_00123	-0.693059	4.9323	7.06026e-16	2.20014e-15	714	dnaQ	2.7.7.7	DNA polymerase III subunit epsilon	K02342	DNA polymerase III subunit epsilon [EC:2.7.7.7]
RHAL1_02239	0.718884	5.62867	9.22288e-22	3.88509e-21	1278	dinB	2.7.7.7	DNA polymerase IV	K02346	DNA polymerase IV [EC:2.7.7.7]
RHAL1_00088	2.78374	12.0314	4.50095e-72	9.05074e-71	564	dps	1.16.-.-	DNA protection during starvation protein	K04047	starvation-inducible DNA-binding protein
RHAL1_03907	-0.799359	4.74808	1.45502e-10	3.35646e-10	1659			DNA repair protein RecN	K03631	DNA repair protein RecN (Recombination protein N)
RHAL1_00684	2.74032	11.1862	1.86343e-78	4.75677e-77	1182			DNA topoisomerase I
RHAL1_00147	0.645422	7.03959	2.08703e-13	5.7032e-13	729			DNA-3-methyladenine glycosylase II	K01247	DNA-3-methyladenine glycosylase II [EC:3.2.2.21]
RHAL1_01125	1.31545	13.5959	1.82319e-18	6.5423e-18	2427	lon	3.4.21.53	DNA-binding ATP-dependent protease La	K01338	ATP-dependent Lon protease [EC:3.4.21.53]
RHAL1_00056	0.6283	6.86576	4.72033e-12	1.18788e-11	696			DNA-binding protein	K07742	uncharacterized protein
RHAL1_00659	-0.888851	8.48838	4.12563e-13	1.10892e-12	336			DNA-binding protein HU (modular protein)
RHAL1_01627	1.79036	7.60801	1.13821e-89	3.85095e-88	693	cusR		DNA-binding response regulator in two-component regulatory system with CusS	K02483	two-component system, OmpR family, response regulator
RHAL1_03818	1.20196	7.8174	3.57399e-26	1.83565e-25	474	decR		DNA-binding transcriptional activator DecR	K05800	Lrp/AsnC family transcriptional regulator
RHAL1_02723	0.739585	12.1783	4.00961e-11	9.51725e-11	210	cspG		DNA-binding transcriptional regulator	K03704	cold shock protein
RHAL1_00093	-0.856421	5.65311	4.036e-15	1.20234e-14	333			DNA-binding transcriptional regulator, FrmR family
RHAL1_03679	2.13458	6.2783	1.14533e-133	1.22063e-131	435			DNA-binding transcriptional regulator, MarR family
RHAL1_00258	-1.37242	7.02704	5.30702e-18	1.86051e-17	411			DNA-binding transcriptional regulator, MerR family
RHAL1_00443	-0.654282	11.551	1.57702e-06	2.86445e-06	393			DNA-binding transcriptional regulator, MerR family
RHAL1_02001	-1.16815	7.91027	6.90139e-46	7.08931e-45	765			DSBA oxidoreductase
RHAL1_00819	-1.29414	5.46054	8.39321e-56	1.09755e-54	714			dTDP-4-dehydrorhamnose reductase
RHAL1_03715	-0.868256	4.57733	3.21589e-22	1.37506e-21	882	rmlD	1.1.1.133	dTDP-4-dehydrorhamnose reductase subunit, NAD(P)-binding, of dTDP-L-rhamnose synthase	K00067	dTDP-4-dehydrorhamnose reductase [EC:1.1.1.133]
RHAL1_00278	-1.07958	7.41922	1.75104e-28	9.75777e-28	564	rmlC_1	5.1.3.13	dTDP-4-deoxyrhamnose-3,5-epimerase	K01790	dTDP-4-dehydrorhamnose 3,5-epimerase [EC:5.1.3.13]
RHAL1_03713	-0.957288	6.52544	1.03825e-15	3.19111e-15	564	rmlC_2	5.1.3.13	dTDP-4-deoxyrhamnose-3,5-epimerase	K01790	dTDP-4-dehydrorhamnose 3,5-epimerase [EC:5.1.3.13]
RHAL1_03716	-0.75983	6.25134	4.28293e-24	2.00639e-23	870	rmlA	2.7.7.24	dTDP-glucose pyrophosphorylase (glucose-1-phosphate thymidylyltransferase)	K00973	glucose-1-phosphate thymidylyltransferase [EC:2.7.7.24]
RHAL1_p00056	-1.26585	7.31206	3.61805e-37	2.72505e-36	1227			Efflux transporter periplasmic adaptor subunit
RHAL1_02948	-1.09451	6.4491	7.062e-38	5.47369e-37	1419			Efflux transporter, outer membrane factor (OMF) lipoprotein, NodT family
RHAL1_03247	0.86272	7.28474	1.2713e-25	6.38347e-25	1353			Efflux transporter, RND family, MFP subunit	K02005	HlyD family secretion protein
RHAL1_03917	-0.629037	7.48957	5.80958e-15	1.71274e-14	1182			Efflux transporter, RND family, MFP subunit
RHAL1_02893	1.37409	10.0941	9.33999e-11	2.17101e-10	582			Electron transport protein SCO1/SenC	K07152	protein SCO1/2
RHAL1_02709	0.615737	8.30988	5.62438e-07	1.05346e-06	570	efp		Elongation factor P	K02356	elongation factor P
RHAL1_00355	-0.626015	4.75239	4.9848e-15	1.47692e-14	1242			Endo-1,4-beta-xylanase, GH35 family	K01181	endo-1,4-beta-xylanase [EC:3.2.1.8]
RHAL1_02570	-0.660367	9.58509	4.99994e-11	1.17696e-10	1887	mltG	4.2.2.-	Endolytic murein transglycosylase	K07082	UPF0755 protein
RHAL1_02479	-1.36415	4.42806	1.47144e-25	7.35376e-25	567		4.2.2.-	Endolytic peptidoglycan transglycosylase RlpA (modular protein)	K03642	rare lipoprotein A
RHAL1_01736	-0.785021	5.716	9.11216e-10	2.01688e-09	279		3.1.-.-	Endoribonuclease VapD
RHAL1_01056	0.648281	7.09621	1.18661e-13	3.28476e-13	492	ybeY	3.1.-.-	Endoribonuclease YbeY	K07042	probable rRNA maturation factor
RHAL1_03763	0.652043	7.30801	1.2519e-16	4.06461e-16	810	fabI_2	1.3.1.9	Enoyl-[acyl-carrier-protein] reductase [NADH] 2	K00208	enoyl-[acyl-carrier protein] reductase I [EC:1.3.1.9 1.3.1.10]
RHAL1_01623	-0.987137	8.79558	2.4683e-17	8.30494e-17	849	fabI_1	1.3.1.9	enoyl-[acyl-carrier-protein] reductase, NADH-dependent	K00208	enoyl-[acyl-carrier protein] reductase I [EC:1.3.1.9 1.3.1.10]
RHAL1_02288	2.16645	5.9919	1.58746e-98	6.97662e-97	774			Enoyl-CoA hydratase/carnithine racemase
RHAL1_00379	-1.01589	8.29825	5.24033e-24	2.44415e-23	900			Epimerase	K15856	GDP-4-dehydro-6-deoxy-D-mannose reductase [EC:1.1.1.281]
RHAL1_03691	-0.817829	7.3525	2.20724e-15	6.65922e-15	1776			Epimerase (modular protein)
RHAL1_02277	0.832956	4.77838	1.37449e-17	4.7026e-17	1047	queG	1.17.99.6	Epoxyqueuosine reductase	K18979	epoxyqueuosine reductase [EC:1.17.99.6]
RHAL1_02344	1.46903	11.0435	1.31276e-13	3.62219e-13	624			ErfK/YbiS/YcfS/YnhG family protein
RHAL1_00115	-1.70804	10.6234	1.45842e-38	1.14709e-37	546			ErfK/YbiS/YcfS/YnhG family protein
RHAL1_03864	-1.34484	7.76005	1.05637e-45	1.07477e-44	792			ErfK/YbiS/YcfS/YnhG family protein
RHAL1_01595	-1.59842	7.33161	1.16635e-45	1.18385e-44	561			ErfK/YbiS/YcfS/YnhG family protein (fragment)
RHAL1_01886	-1.18196	6.82663	3.50962e-19	1.31126e-18	306			ETC complex I subunit
RHAL1_01418	1.79174	7.92509	2.487e-81	6.97505e-80	1170			Ethanolamine utilization protein EutJ	K01999	branched-chain amino acid transport system substrate-binding protein
RHAL1_01177	-0.886524	8.67995	6.27945e-19	2.30969e-18	2160	paxB	7.4.2.5	Exotoxin translocation ATP-binding protein PaxB	K06147	ATP-binding cassette, subfamily B, bacterial
RHAL1_01915	3.94575	12.0839	1.66552e-183	4.73339e-181	258			exported protein of unknown function
RHAL1_01334	3.46518	4.64553	1.34175e-141	1.7333e-139	399			exported protein of unknown function
RHAL1_00975	2.88136	6.70361	1.27302e-263	1.35672e-260	318			exported protein of unknown function
RHAL1_03898	2.87058	7.88273	2.95391e-95	1.21082e-93	378			exported protein of unknown function
RHAL1_02365	2.65136	8.65812	1.01279e-108	5.7567e-107	276			exported protein of unknown function
RHAL1_02628	2.32471	10.0594	2.78875e-56	3.72678e-55	309			exported protein of unknown function
RHAL1_02364	2.31554	9.42602	1.07297e-27	5.81201e-27	357			exported protein of unknown function
RHAL1_02911	2.30612	5.15698	1.06089e-133	1.15963e-131	249			exported protein of unknown function
RHAL1_00532	2.2773	11.1728	1.18772e-27	6.41728e-27	582			exported protein of unknown function	K08995	putative membrane protein
RHAL1_01417	2.22184	10.753	1.71001e-54	2.16957e-53	246			exported protein of unknown function
RHAL1_03981	2.21515	11.3491	6.90159e-42	6.12947e-41	669			exported protein of unknown function
RHAL1_03944	2.04567	11.3376	1.71344e-59	2.53625e-58	216			exported protein of unknown function
RHAL1_03316	1.96806	7.50388	3.27296e-20	1.28006e-19	519			exported protein of unknown function
RHAL1_02247	1.87074	9.45959	4.37308e-23	1.92786e-22	660			exported protein of unknown function
RHAL1_00468	1.80836	10.0625	1.17494e-21	4.92987e-21	198			exported protein of unknown function
RHAL1_03849	1.73829	11.2879	4.81275e-25	2.34209e-24	273			exported protein of unknown function
RHAL1_02148	1.6811	10.8045	2.39959e-10	5.45279e-10	246			exported protein of unknown function
RHAL1_01774	1.67522	6.68677	1.53487e-100	7.19027e-99	696			exported protein of unknown function
RHAL1_01021	1.59945	9.75001	1.80924e-34	1.25208e-33	276			exported protein of unknown function
RHAL1_00229	1.56162	4.61892	2.89007e-42	2.61579e-41	219			exported protein of unknown function
RHAL1_01904	1.2181	4.23432	1.9531e-45	1.96833e-44	228			exported protein of unknown function
RHAL1_03322	1.1266	8.38223	2.04792e-23	9.18976e-23	900			exported protein of unknown function
RHAL1_01455	1.09559	8.34258	1.13585e-21	4.77058e-21	285			exported protein of unknown function
RHAL1_04037	0.992468	7.79055	9.94313e-26	5.00443e-25	306			exported protein of unknown function
RHAL1_01714	0.964357	8.07853	4.32024e-25	2.11206e-24	1890			exported protein of unknown function
RHAL1_01354	0.865847	5.92786	3.8693e-24	1.81461e-23	378			exported protein of unknown function
RHAL1_00231	0.823297	7.12896	1.34859e-21	5.64738e-21	309			exported protein of unknown function
RHAL1_01441	0.770371	6.34019	4.39573e-19	1.63659e-18	309			exported protein of unknown function
RHAL1_03773	0.740028	5.54558	1.70115e-12	4.40048e-12	201			exported protein of unknown function
RHAL1_02114	0.650472	5.79203	5.48754e-13	1.46667e-12	675			exported protein of unknown function
RHAL1_00241	-0.692215	5.34726	5.3227e-16	1.66966e-15	618			exported protein of unknown function
RHAL1_01017	-1.29114	5.56812	1.53141e-20	6.0786e-20	441			exported protein of unknown function
RHAL1_01253	-0.863254	5.6378	9.68176e-24	4.42372e-23	201			exported protein of unknown function
RHAL1_01372	-0.880968	6.09513	1.71493e-13	4.70145e-13	555			exported protein of unknown function
RHAL1_01446	-0.929069	5.49907	4.43727e-25	2.16679e-24	366			exported protein of unknown function
RHAL1_01489	-1.39077	5.15326	2.59003e-53	3.18193e-52	240			exported protein of unknown function
RHAL1_01705	-0.641496	4.52746	2.13371e-12	5.47569e-12	678			exported protein of unknown function
RHAL1_01712	-0.832016	5.84363	2.13837e-09	4.6344e-09	249			exported protein of unknown function
RHAL1_01817	-0.588679	6.85728	1.50094e-06	2.73324e-06	312			exported protein of unknown function
RHAL1_01832	-1.12727	4.7113	6.32184e-30	3.73786e-29	804			exported protein of unknown function
RHAL1_02357	-0.636183	5.2066	1.77203e-10	4.06576e-10	513			exported protein of unknown function
RHAL1_02363	-1.09356	9.39906	7.09671e-15	2.08787e-14	327			exported protein of unknown function
RHAL1_02550	-0.625691	9.80842	7.10436e-05	0.000113379	255			exported protein of unknown function
RHAL1_02649	-0.670116	7.11839	3.30233e-13	8.93264e-13	489			exported protein of unknown function
RHAL1_02947	-1.4274	4.78671	4.99568e-28	2.73735e-27	411			exported protein of unknown function
RHAL1_03188	-1.31694	5.03659	1.22903e-33	8.30324e-33	378			exported protein of unknown function
RHAL1_03192	-1.55529	4.66157	1.27426e-62	2.03452e-61	1485			exported protein of unknown function
RHAL1_03734	-1.10508	8.16866	2.96833e-15	8.88622e-15	1311			exported protein of unknown function
RHAL1_03735	-1.14961	6.5613	1.21724e-17	4.17464e-17	690			exported protein of unknown function
RHAL1_03736	-1.90674	6.54553	1.48345e-49	1.65983e-48	501			exported protein of unknown function
RHAL1_04023	-0.762238	5.94253	5.01517e-19	1.85587e-18	351			exported protein of unknown function
RHAL1_04192	-1.63269	7.82774	4.29901e-50	4.87412e-49	1326			exported protein of unknown function
RHAL1_p00082	-0.594387	5.34536	1.52273e-12	3.95336e-12	339			exported protein of unknown function
RHAL1_04146	-0.724149	9.21691	2.58728e-13	7.03417e-13	1164			Extracellular ligand-binding receptor
RHAL1_01346	-0.879347	7.5297	3.72443e-20	1.45396e-19	864			Extracellular solute-binding protein
RHAL1_02323	-0.865477	9.75788	4.32295e-15	1.28602e-14	1563	atpA	3.6.3.14	F1 sector of membrane-bound ATP synthase, alpha subunit	K02111	F-type H+/Na+-transporting ATPase subunit alpha [EC:7.1.2.2 7.2.2.1]
RHAL1_00173	1.95297	8.14194	8.90005e-65	1.47058e-63	1446			FAD-binding monooxygenase
RHAL1_00033	-1.52839	7.57179	2.68346e-31	1.67001e-30	1500			FAD-dependent oxidoreductase	K01854	UDP-galactopyranose mutase [EC:5.4.99.9]
RHAL1_04127	-1.57857	7.11007	2.77117e-80	7.6711e-79	1821			FAD-dependent oxidoreductase	K07222	putative flavoprotein involved in K+ transport
RHAL1_01019	-0.60167	4.36437	4.15621e-05	6.77032e-05	933	ispA	2.5.1.10	Farnesyl diphosphate synthase	K00795	farnesyl diphosphate synthase [EC:2.5.1.1 2.5.1.10]
RHAL1_00524	-1.14272	9.72331	2.06416e-22	8.87049e-22	648			Fatty acid hydroxylase
RHAL1_01855	-1.7528	9.27382	1.57247e-40	1.32479e-39	837			Fatty acid hydroxylase
RHAL1_00681	1.07967	10.7724	1.56151e-10	3.59823e-10	774	fpr	1.18.1.2	Ferredoxin--NADP reductase	K00528	ferredoxin/flavodoxin---NADP+ reductase [EC:1.18.1.2 1.19.1.1]
RHAL1_02829	-0.859718	9.26785	3.71069e-08	7.48282e-08	336	fdxA		Ferredoxin-2	K05524	ferredoxin
RHAL1_02515	0.682549	4.9945	3.07381e-19	1.14944e-18	1755			Ferredoxin-nitrite reductase	K00366	ferredoxin-nitrite reductase [EC:1.7.7.1]
RHAL1_02899	1.07848	9.27754	7.5717e-23	3.30719e-22	1104	hemH	4.99.1.1	Ferrochelatase	K01772	protoporphyrin/coproporphyrin ferrochelatase [EC:4.99.1.1 4.99.1.9]
RHAL1_03444	-0.972441	9.38725	2.30249e-17	7.76545e-17	831	efeU		Ferrous iron permease EfeU	K07243	high-affinity iron transporter
RHAL1_03445	-0.798841	11.5473	1.1358e-11	2.78911e-11	1116	efeO		ferrous iron transport binding protein	K07224	iron uptake system component EfeO
RHAL1_01862	0.698554	6.54664	3.70823e-12	9.37614e-12	1356			FeS assembly protein SufD	K09015	Fe-S cluster assembly protein SufD
RHAL1_02606	1.1699	7.93681	6.68125e-13	1.77459e-12	567			Fis family transcriptional regulator (fragment)
RHAL1_03058	-1.02585	5.41537	3.34446e-31	2.07532e-30	1224	flgI		flagellar basal body P-ring protein	K02394	flagellar P-ring protein precursor FlgI
RHAL1_03053	-1.43529	5.58906	2.80415e-46	2.92276e-45	384	flgB		Flagellar basal body rod protein FlgB	K02387	flagellar basal-body rod protein FlgB
RHAL1_03353	-1.34409	4.60755	3.66774e-59	5.39158e-58	726	flgF		Flagellar basal-body rod protein FlgF	K02391	flagellar basal-body rod protein FlgF
RHAL1_03354	-1.28316	6.24233	1.43049e-67	2.52564e-66	789			Flagellar basal-body rod protein FlgF
RHAL1_04055	-1.03447	6.7401	3.28101e-40	2.73717e-39	2079	flhA		Flagellar biosynthesis protein FlhA	K02400	flagellar biosynthesis protein FlhA
RHAL1_03621	-1.0426	5.25327	8.12492e-25	3.90932e-24	1092	flhB		Flagellar biosynthetic protein FlhB	K02401	flagellar biosynthetic protein FlhB
RHAL1_03056	-1.10013	6.18899	3.46901e-37	2.61742e-36	786	flgG		flagellar component of cell-distal portion of basal-body rod	K02392	flagellar basal-body rod protein FlgG
RHAL1_03054	-1.2639	4.70145	6.40342e-45	6.33359e-44	426	flgC		flagellar component of cell-proximal portion of basal-body rod	K02388	flagellar basal-body rod protein FlgC
RHAL1_02416	-1.37593	8.49121	4.42431e-18	1.55617e-17	405	fliJ		Flagellar export protein FliJ
RHAL1_00607	-1.83604	4.98791	1.10082e-92	4.11647e-91	435			Flagellar hook capping protein	K02389	flagellar basal-body rod modification protein FlgD
RHAL1_00602	-1.2041	6.91062	1.66919e-41	1.46716e-40	1269	flgE		Flagellar hook protein FlgE	K02390	flagellar hook protein FlgE
RHAL1_00603	-0.598512	6.59711	9.33031e-08	1.83804e-07	1491			Flagellar hook-associated protein 1 FlgK	K02396	flagellar hook-associated protein 1 FlgK
RHAL1_03055	-1.11912	5.12281	9.00028e-33	5.88469e-32	327	fliE		Flagellar hook-basal body complex protein FliE	K02408	flagellar hook-basal body complex protein FliE
RHAL1_03060	-0.615614	5.04107	6.88118e-14	1.9261e-13	693	flgH		Flagellar L-ring protein 2	K02393	flagellar L-ring protein precursor FlgH
RHAL1_00595	-1.39154	5.99604	1.29171e-52	1.56882e-51	1629	fliF		Flagellar M-ring protein FliF	K02409	flagellar M-ring protein FliF
RHAL1_03431	-1.19744	6.77369	4.90392e-31	3.00797e-30	945			Flagellar motor protein MotA
RHAL1_00605	-1.02825	4.25304	1.64822e-19	6.24009e-19	348			Flagellar protein FlaF	K06602	flagellar protein FlaF
RHAL1_00601	-1.63059	4.27131	1.98391e-51	2.33631e-50	729	ftcR		Flagellar transcriptional regulator FtcR	K21603	two-component system, OmpR family, flagellar system response regulator FtcR
RHAL1_00594	-0.88085	9.15039	5.13193e-11	1.2067e-10	921			Flagellin	K02406	flagellin
RHAL1_00604	-0.666594	6.05027	3.5587e-18	1.26108e-17	1023			Flagellin
RHAL1_00479	-1.0424	5.88176	1.96079e-22	8.44326e-22	942	thyX	2.1.1.148	Flavin-dependent thymidylate synthase	K03465	thymidylate synthase (FAD) [EC:2.1.1.148]
RHAL1_00665	-0.734053	9.17979	1.29977e-13	3.58867e-13	1809			Flp pilus assembly protein TadD, contains TPR repeats
RHAL1_00401	-1.33023	9.86627	1.61202e-19	6.10849e-19	1518			Flp pilus assembly protein TadG
RHAL1_00005	-0.960202	6.78396	5.37823e-15	1.58887e-14	162			Flp/Fap pilin component	K02651	pilus assembly protein Flp/PilA
RHAL1_02354	-1.22589	5.24649	8.29872e-16	2.57636e-15	162			Flp/Fap pilin component	K02651	pilus assembly protein Flp/PilA
RHAL1_02735	-1.6231	12.0301	9.20843e-16	2.8446e-15	165			Flp/Fap pilin component	K02651	pilus assembly protein Flp/PilA
RHAL1_02750	1.36665	6.6093	1.68611e-57	2.31868e-56	900		3.8.1.3	Fluoroacetate dehalogenase	K01561	haloacetate dehalogenase [EC:3.8.1.3]
RHAL1_01401	1.85295	4.50411	1.66047e-22	7.16458e-22	579	msuE	1.5.1.38	FMN reductase (NADPH)	K00299	FMN reductase [EC:1.5.1.38]
RHAL1_02409	1.94293	6.77519	1.43374e-67	2.52564e-66	1185	ssuD	1.14.14.5	FMNH(2)-dependent alkanesulfonate monooxygenase	K04091	alkanesulfonate monooxygenase [EC:1.14.14.5]
RHAL1_01149	1.00022	6.49797	4.92315e-34	3.37418e-33	828			Folate-binding protein	K06980	tRNA-modifying protein YgfZ
RHAL1_03856	2.16584	7.49353	1.74862e-111	1.06491e-109	855	mutM	3.2.2.23	Formamidopyrimidine-DNA glycosylase	K10563	formamidopyrimidine-DNA glycosylase [EC:3.2.2.23 4.2.99.18]
RHAL1_02785	-0.635111	5.93856	4.2388e-14	1.20066e-13	1308			Formate C-acetyltransferase glycine radical
RHAL1_02918	1.11207	5.58824	1.90335e-48	2.07519e-47	849			Formate/nitrite transporter
RHAL1_03774	1.15532	8.43141	6.63357e-31	4.05723e-30	1227	fsr		fosmidomycin efflux system, member of the major facilitator superfamily	K08223	MFS transporter, FSR family, fosmidomycin resistance protein
RHAL1_03874	-0.720014	4.98231	3.89021e-16	1.23209e-15	966			Fructokinase	K00847	fructokinase [EC:2.7.1.4]
RHAL1_02283	1.17558	8.11077	7.88471e-35	5.51929e-34	1044	fbp_2	3.1.3.11	Fructose-1,6-bisphosphatase class 1	K03841	fructose-1,6-bisphosphatase I [EC:3.1.3.11]
RHAL1_00664	-0.914441	7.28542	2.76488e-29	1.59495e-28	1083	fbp_1	3.1.3.11	Fructose-1,6-bisphosphatase class 1	K03841	fructose-1,6-bisphosphatase I [EC:3.1.3.11]
RHAL1_00363	1.12468	10.8945	1.9414e-23	8.72094e-23	897	fda	4.1.2.13	Fructose-bisphosphate aldolase class 1	K01623	fructose-bisphosphate aldolase, class I [EC:4.1.2.13]
RHAL1_02329	0.838531	8.66427	6.89111e-20	2.65613e-19	1410	fumC	4.2.1.2	fumarate hydratase (fumarase C),aerobic Class II	K01679	fumarate hydratase, class II [EC:4.2.1.2]
RHAL1_00174	0.926422	6.37048	1.0773e-28	6.06676e-28	1269	dfp	4.1.1.36	fused 4'-phosphopantothenoylcysteine decarboxylase ; phosphopantothenoylcysteine synthetase,FMN-binding	K13038	phosphopantothenoylcysteine decarboxylase / phosphopantothenate---cysteine li
RHAL1_01783	1.07901	6.39709	3.69018e-29	2.12011e-28	1488	glnG		fused DNA-binding response regulator in two-component regulatory system with GlnL: response regulator; sigma54 interaction protein	K07712	two-component system, NtrC family, nitrogen regulation response regulator Gln
RHAL1_01234	-1.10308	4.33395	2.75497e-23	1.23107e-22	1017	malK		fused maltose transport subunit, ATP-binding component of ABC superfamily ; regulatory protein
RHAL1_03507	-0.870785	8.54681	3.55206e-15	1.05965e-14	1653	yjjK		fused putative transporter subunits of ABC superfamily: ATP-binding components	K06020	energy-dependent translational throttle protein EttA
RHAL1_01941	1.03794	5.33621	1.81271e-37	1.37993e-36	882			Galactose mutarotase
RHAL1_00492	1.16167	8.67154	4.81953e-13	1.29287e-12	450			GatB/YqeY	K09117	uncharacterized protein
RHAL1_03410	1.52	4.17853	1.80261e-38	1.4126e-37	531			GCN5 family acetyltransferase
RHAL1_01501	1.55619	5.16634	1.06171e-41	9.39018e-41	480			GCN5-related N-acetyltransferase	K03830	putative acetyltransferase [EC:2.3.1.-]
RHAL1_03464	-1.28419	6.84147	8.90486e-32	5.6073e-31	552			GcrA cell cycle regulator	K13583	GcrA cell cycle regulator
RHAL1_00380	-0.762317	8.34561	4.97395e-11	1.17149e-10	981	gmd	4.2.1.47	GDP-D-mannose dehydratase, NAD(P)-binding	K01711	GDPmannose 4,6-dehydratase [EC:4.2.1.47]
RHAL1_02144	1.88858	8.47985	5.4054e-58	7.53047e-57	504			General stress protein 26
RHAL1_00139	-0.865224	6.14451	6.6901e-24	3.09662e-23	1209	bchP	1.3.1.83	Geranylgeranyl diphosphate reductase	K10960	geranylgeranyl diphosphate/geranylgeranyl-bacteriochlorophyllide a reductase
RHAL1_03274	2.04518	6.9737	1.21001e-66	2.07159e-65	1410			GETHR pentapeptide (fragment)
RHAL1_02278	-1.4312	5.93211	1.17564e-19	4.47077e-19	933			GGDEF domain-containing protein
RHAL1_01305	2.41019	5.16806	3.75281e-160	6.95575e-158	747			GlcNAc-PI de-N-acetylase
RHAL1_01557	-0.79284	7.61679	3.33827e-23	1.4824e-22	1611			Glucans biosynthesis protein	K03670	periplasmic glucans biosynthesis protein
RHAL1_01950	0.733853	7.34928	2.89596e-21	1.18706e-20	1593	opgD		Glucans biosynthesis protein D 2	K03670	periplasmic glucans biosynthesis protein
RHAL1_02966	2.3	10.4851	1.24367e-75	2.8504e-74	1800			Glucoamylase
RHAL1_02883	-0.814936	6.8843	1.05557e-15	3.24201e-15	999			Glucokinase
RHAL1_01313	0.606054	7.59615	2.3967e-11	5.77238e-11	1242		1.1.99.3	Gluconate 2-dehydrogenase (Acceptor)
RHAL1_01212	4.83207	10.0828	3.45496e-237	2.45475e-234	876	gdh	1.1.1.47	Glucose 1-dehydrogenase	K00059	3-oxoacyl-[acyl-carrier protein] reductase [EC:1.1.1.100]
RHAL1_00378	-1.53386	8.12266	1.24641e-28	6.9822e-28	660	rfbF	2.7.7.33	Glucose-1-phosphate cytidylyltransferase	K00978	glucose-1-phosphate cytidylyltransferase [EC:2.7.7.33]
RHAL1_03913	1.27338	10.4141	5.36862e-26	2.73761e-25	1488	zwf_3	1.1.1.49	Glucose-6-phosphate 1-dehydrogenase	K00036	glucose-6-phosphate 1-dehydrogenase [EC:1.1.1.49 1.1.1.363]
RHAL1_01276	2.35578	9.99579	1.05819e-108	5.93561e-107	1569			Glucose-methanol-choline (GMC) oxidoreductase:NAD binding site
RHAL1_01123	0.7163	5.56762	1.42506e-21	5.95592e-21	1758			Glucose/arabinose dehydrogenase, beta-propeller fold
RHAL1_03958	1.50489	6.92093	4.47202e-67	7.74968e-66	1797			Glucose/sorbosone dehydrogenase-like protein
RHAL1_00045	-0.772338	5.20443	7.325e-23	3.20271e-22	1125	proB	2.7.2.11	Glutamate 5-kinase	K00931	glutamate 5-kinase [EC:2.7.2.11]
RHAL1_02038	1.23346	4.84463	3.41487e-39	2.74154e-38	930	glsA	3.5.1.2	Glutaminase	K01425	glutaminase [EC:3.5.1.2]
RHAL1_01204	-0.719242	9.10105	1.28799e-11	3.15738e-11	819			Glutamine amidotransferase class-I
RHAL1_02578	0.706116	5.63272	1.89755e-18	6.80342e-18	894	glxB	2.4.2.-	Glutamine amidotransferase-like protein GlxB	K22081	methylamine---glutamate N-methyltransferase subunit A [EC:2.1.1.21]
RHAL1_02039	0.727477	10.0437	3.98299e-11	9.45933e-11	1038	glnII	6.3.1.2	Glutamine synthetase	K01915	glutamine synthetase [EC:6.3.1.2]
RHAL1_00183	0.667788	7.20538	2.06462e-13	5.64922e-13	2034	nadE	6.3.5.1	Glutamine-dependent NAD(+) synthetase	K01950	NAD+ synthase (glutamine-hydrolysing) [EC:6.3.5.1]
RHAL1_00148	1.21018	8.12723	1.10688e-19	4.22628e-19	900	gluQ	6.1.1.-	Glutamyl-Q tRNA(Asp) synthetase	K01894	glutamyl-Q tRNA(Asp) synthetase [EC:6.1.1.-]
RHAL1_00833	0.977289	4.53634	1.47868e-26	7.65002e-26	1410			Glutamyl-tRNA(Gln) amidotransferase subunit A	K01426	amidase [EC:3.5.1.4]
RHAL1_00155	1.20855	8.62442	2.17378e-10	4.95552e-10	273	grx		Glutaredoxin	K03676	glutaredoxin 3
RHAL1_01071	0.683953	5.15588	4.23546e-18	1.49345e-17	612			Glutathione S-transferase	K00799	glutathione S-transferase [EC:2.5.1.18]
RHAL1_00032	-0.806019	4.95137	5.5054e-25	2.67306e-24	630			Glutathione S-transferase	K00799	glutathione S-transferase [EC:2.5.1.18]
RHAL1_00450	-0.691437	6.31425	3.45157e-21	1.41074e-20	618			Glutathione S-transferase	K00799	glutathione S-transferase [EC:2.5.1.18]
RHAL1_00658	-0.834091	6.89835	1.68411e-11	4.09547e-11	561	gfa	4.4.1.22	Glutathione-dependent formaldehyde-activating enzyme	K03396	S-(hydroxymethyl)glutathione synthase [EC:4.4.1.22]
RHAL1_01784	-0.601187	8.31129	4.18991e-08	8.42924e-08	732		4.4.1.22	Glutathione-dependent formaldehyde-activating enzyme (modular protein)	K03396	S-(hydroxymethyl)glutathione synthase [EC:4.4.1.22]
RHAL1_03822	-1.04475	8.72602	2.56835e-12	6.54838e-12	939	hprA	1.1.1.29	Glycerate dehydrogenase	K00018	glycerate dehydrogenase [EC:1.1.1.29]
RHAL1_02023	-0.80015	6.34617	1.8822e-17	6.37822e-17	639	plsY		Glycerol-3-phosphate acyltransferase	K08591	acyl phosphate:glycerol-3-phosphate acyltransferase [EC:2.3.1.275]
RHAL1_01047	-0.674856	4.11199	7.93816e-12	1.96975e-11	987	gpsA	1.1.1.94	Glycerol-3-phosphate dehydrogenase [NAD(P)+]	K00057	glycerol-3-phosphate dehydrogenase (NAD(P)+) [EC:1.1.1.94]
RHAL1_02306	-0.977865	6.15773	4.71006e-20	1.82371e-19	951			Glycine betaine/L-proline ABC transporter	K02002	glycine betaine/proline transport system substrate-binding protein
RHAL1_02685	1.9375	8.7007	5.28603e-85	1.59818e-83	2088	glgX_2	3.2.1.-	glycogen debranching enzyme	K01214	isoamylase [EC:3.2.1.68]
RHAL1_03561	2.27154	10.8032	2.56672e-87	7.98682e-86	1653	glgX_3	3.2.1.-	Glycogen operon protein GlgX
RHAL1_01897	0.919277	9.50317	4.76212e-20	1.84219e-19	2133	glgX_1	3.2.1.-	Glycogen operon protein GlgX	K01214	isoamylase [EC:3.2.1.68]
RHAL1_03641	-0.847156	9.08186	4.37546e-18	1.54026e-17	2487	glgP	2.4.1.1	Glycogen phosphorylase	K00688	glycogen phosphorylase [EC:2.4.1.1]
RHAL1_02025	-1.25173	6.69186	1.38452e-46	1.45734e-45	288			Glycoside hydrolase family 25 (fragment)	K07273	lysozyme
RHAL1_02026	-0.876088	8.42462	1.36348e-20	5.4272e-20	453			Glycoside hydrolase family 25 (fragment)	K07273	lysozyme
RHAL1_01813	-0.76656	6.96552	5.80822e-15	1.71274e-14	2205			Glycosyl hydrolase	K05349	beta-glucosidase [EC:3.2.1.21]
RHAL1_01303	2.48365	5.73542	7.53079e-120	5.09584e-118	1035			Glycosyl transferase
RHAL1_02722	1.55788	11.9076	1.30549e-40	1.10204e-39	1101			Glycosyl transferase
RHAL1_04031	1.01947	6.12995	6.85892e-46	7.0627e-45	1221			Glycosyl transferase
RHAL1_00531	-0.62394	7.05322	2.26953e-14	6.51955e-14	1305			Glycosyl transferase
RHAL1_00823	-1.14269	7.79484	6.39785e-33	4.22199e-32	981			Glycosyl transferase
RHAL1_02041	-0.910425	7.57829	2.95557e-19	1.1062e-18	1293			Glycosyl transferase family 1
RHAL1_04058	-0.580964	4.81347	5.26584e-08	1.0549e-07	1884			Glycosyl transferase family 2
RHAL1_03633	0.724882	4.61411	1.021e-15	3.14036e-15	1437			Glycosyl transferase, family 2
RHAL1_00655	2.25003	8.73511	4.38045e-110	2.59359e-108	2247			Glycosyltransferase	K20444	O-antigen biosynthesis protein [EC:2.4.1.-]
RHAL1_03201	1.15861	4.63076	1.57793e-37	1.20551e-36	1107			Glycosyltransferase
RHAL1_01300	-1.07586	8.82754	3.04287e-21	1.24608e-20	2718			Glycosyltransferase (modular protein)	K20444	O-antigen biosynthesis protein [EC:2.4.1.-]
RHAL1_00834	-0.822675	4.26373	1.38542e-12	3.61669e-12	465			Glyoxalase/bleomycin resistance/dioxygenase family protein
RHAL1_04177	-0.708006	8.20812	4.9776e-14	1.40341e-13	996	gyaR	1.1.1.26	Glyoxylate reductase	K00015	glyoxylate reductase [EC:1.1.1.26]
RHAL1_00534	2.96544	5.55819	2.04056e-143	2.71841e-141	690			GMP synthase
RHAL1_01807	0.58568	5.11907	3.81092e-11	9.06581e-11	534			GNAT family N-acetyltransferase
RHAL1_02312	-0.787523	5.36902	2.31277e-18	8.26433e-18	762			GntR family transcriptional regulator
RHAL1_00404	0.714434	6.76873	7.37589e-22	3.11629e-21	1299			Group 1 glycosyl transferase
RHAL1_01902	1.53144	8.77501	7.29896e-36	5.28276e-35	1059	moaA	4.1.99.22	GTP 3',8-cyclase	K03639	GTP 3',8-cyclase [EC:4.1.99.22]
RHAL1_02402	-0.582563	8.70115	2.95142e-09	6.31622e-09	1806	lepA		GTP-binding membrane protein	K03596	GTP-binding protein LepA
RHAL1_01157	-1.01045	6.77407	2.70874e-17	9.09241e-17	1209	bipA_2		GTP-binding protein	K06207	GTP-binding protein
RHAL1_03841	-0.812391	4.30605	9.65107e-16	2.97703e-15	510			GtrA-like protein (modular protein)
RHAL1_02572	-0.675851	6.59255	1.07154e-15	3.28869e-15	681	gmk	2.7.4.8	guanylate kinase	K00942	guanylate kinase [EC:2.7.4.8]
RHAL1_03678	2.84574	8.49447	6.50524e-75	1.45957e-73	684			Haloacid dehalogenase superfamily, subfamily IA, variant 3 with third motif having DD or ED/haloacid dehalogenase superfamily, subfamily IA, variant 1 with third motif having Dx(3-4)D or Dx(3-4)E	K01091	phosphoglycolate phosphatase [EC:3.1.3.18]
RHAL1_04190	2.39061	11.4258	7.86759e-47	8.32247e-46	477	ibpA_3		heat shock chaperone	K04080	molecular chaperone IbpA
RHAL1_00879	1.45497	11.9017	1.58521e-18	5.71723e-18	429	ibpA_1		heat shock chaperone
RHAL1_03381	1.10102	10.7566	1.37417e-17	4.7026e-17	477	ibpA_2		heat shock chaperone	K04080	molecular chaperone IbpA
RHAL1_04149	0.973942	9.68296	2.31363e-21	9.54794e-21	3393			Helicase	K17675	ATP-dependent RNA helicase SUPV3L1/SUV3 [EC:3.6.4.13]
RHAL1_01872	-0.730049	6.93921	1.50524e-07	2.91542e-07	1098	ctaA	1.3.-.-	Heme A synthase	K02259	cytochrome c oxidase assembly protein subunit 15
RHAL1_04009	-0.639797	6.78239	3.44916e-13	9.31207e-13	777	ccmC		heme exporter subunit ; membrane component of ABC superfamily protein	K02195	heme exporter protein C
RHAL1_03923	1.81841	5.1654	1.83809e-78	4.72034e-77	597			Heme-binding protein
RHAL1_02927	1.58663	7.04048	9.45876e-68	1.68011e-66	1707			HemY domain protein	K02498	HemY protein
RHAL1_p00067	-1.37484	10.9729	3.00387e-23	1.33949e-22	843			High-affinity iron transporter	K07243	high-affinity iron transporter
RHAL1_04086	-0.870236	8.53708	2.12673e-09	4.61153e-09	1116			His Kinase A (Phospho-acceptor) domain-containing protein
RHAL1_03916	1.39262	9.57311	1.46493e-32	9.46212e-32	1515			Histidine kinase
RHAL1_00591	-1.55636	7.372	3.10748e-55	3.99236e-54	1359		2.7.13.3	Histidine kinase	K07675	two-component system, NarL family, sensor histidine kinase UhpB [EC:2.7.13.3]
RHAL1_01073	-0.63866	5.23453	5.94437e-12	1.48627e-11	141			Histidine kinase
RHAL1_01294	-0.588623	9.54268	1.69248e-06	3.06112e-06	1161			Histidine kinase
RHAL1_02622	-0.960454	4.03624	6.84868e-12	1.70537e-11	354			Histidine kinase
RHAL1_p00053	-0.662053	7.57859	6.43996e-14	1.80734e-13	1503			Histidine kinase
RHAL1_00669	1.64464	9.4276	1.2895e-58	1.85714e-57	966	egtD	2.1.1.44	Histidine N-alpha-methyltransferase	K18911	L-histidine Nalpha-methyltransferase [EC:2.1.1.44]
RHAL1_02211	-0.768953	10.7788	6.32433e-09	1.32811e-08	342			Histone protein (fragment)
RHAL1_03850	1.78782	8.86276	6.47802e-73	1.35372e-71	1815	hfaC		Holdfast attachment protein C	K15738	ABC transport system ATP-binding/permease protein
RHAL1_02197	0.927287	5.6085	7.37422e-33	4.8438e-32	429	acpS	2.7.8.7	Holo-[acyl-carrier-protein] synthase	K00997	holo-[acyl-carrier protein] synthase [EC:2.7.8.7]
RHAL1_00445	1.32484	8.48894	1.26569e-26	6.58004e-26	1167	metXA	2.3.1.31	Homoserine O-acetyltransferase	K00641	homoserine O-acetyltransferase/O-succinyltransferase [EC:2.3.1.31 2.3.1.46]
RHAL1_00137	-0.940271	9.6873	2.46146e-18	8.78094e-18	1149			Hopanoid biosynthesis associated radical SAM protein HpnH
RHAL1_00138	-0.927741	9.09855	2.39621e-19	9.0239e-19	2679			Hopanoid biosynthesis associated RND transporter like protein HpnN	K07003	uncharacterized protein
RHAL1_01943	1.3985	9.44354	5.92262e-32	3.76276e-31	1593	hpnP_1	2.1.1.-	Hopanoid C-2 methylase
RHAL1_01617	0.590779	5.97559	5.24911e-12	1.31862e-11	942	estR		HTH-type transcriptional regulator EstR	K04761	LysR family transcriptional regulator, hydrogen peroxide-inducible genes acti
RHAL1_02463	-1.03109	5.939	1.73574e-20	6.87042e-20	1458			Hybrid sensor histidine kinase/response regulator
RHAL1_02464	-1.03407	6.7752	3.81585e-13	1.0276e-12	1092			Hybrid sensor histidine kinase/response regulator
RHAL1_02757	-1.02559	7.00811	1.80614e-31	1.13229e-30	2160			Hybrid sensor histidine kinase/response regulator	K02482	two-component system, NtrC family, sensor kinase [EC:2.7.13.3]
RHAL1_02866	-0.584173	6.04492	1.51753e-12	3.94225e-12	2037			Hybrid sensor histidine kinase/response regulator (fragment)
RHAL1_00096	0.932406	6.15135	2.9513e-32	1.8891e-31	729			Hydrolase	K01061	carboxymethylenebutenolidase [EC:3.1.1.45]
RHAL1_03911	0.907439	7.5958	1.93773e-28	1.0784e-27	831			Hydrolase (HAD superfamily)
RHAL1_00453	-0.892967	4.74867	1.00758e-24	4.83163e-24	480	gpx	1.11.1.22	Hydroperoxy fatty acid reductase gpx1	K00432	glutathione peroxidase [EC:1.11.1.9]
RHAL1_03995	2.56314	8.0797	1.54309e-88	4.98348e-87	789	gloB	3.1.2.6	Hydroxyacylglutathione hydrolase	K01069	hydroxyacylglutathione hydrolase [EC:3.1.2.6]
RHAL1_00131	-0.646805	5.09188	1.38467e-08	2.84065e-08	885	hpnC	4.2.3.156	Hydroxysqualene synthase	K21679	hydroxysqualene synthase [EC:4.2.3.156]
RHAL1_02281	4.45046	11.2597	7.65158e-188	2.32991e-185	744			hypothetical protein
RHAL1_02280	3.887	7.55039	1.47607e-298	3.14625e-295	564			hypothetical protein
RHAL1_01333	3.44405	10.5647	7.41429e-71	1.41736e-69	222			hypothetical protein
RHAL1_00533	3.38909	7.87259	4.80784e-221	2.45893e-218	660			hypothetical protein
RHAL1_03514	3.27108	8.74674	5.97743e-110	3.49066e-108	435			hypothetical protein	K08995	putative membrane protein
RHAL1_01211	3.22909	8.35919	8.2063e-121	5.73499e-119	255			hypothetical protein
RHAL1_03471	3.03408	4.22392	1.6118e-127	1.27243e-125	552			hypothetical protein	K08995	putative membrane protein
RHAL1_03480	2.94596	8.28512	1.10851e-102	5.30966e-101	423			hypothetical protein
RHAL1_00880	2.86739	9.63063	1.41677e-77	3.53197e-76	282			hypothetical protein
RHAL1_03683	2.86328	9.29094	6.13126e-131	5.56118e-129	312			hypothetical protein
RHAL1_00752	2.86321	12.5014	8.97297e-110	5.16916e-108	786			hypothetical protein	K06890	uncharacterized protein
RHAL1_02290	2.84789	10.0607	4.06837e-85	1.23882e-83	246			hypothetical protein
RHAL1_01306	2.82549	7.61329	2.82537e-134	3.16961e-132	1116			hypothetical protein
RHAL1_03197	2.77786	6.71804	2.86005e-220	1.21924e-217	1149			hypothetical protein	K07058	membrane protein
RHAL1_00923	2.75373	11.5335	1.00705e-95	4.20888e-94	234			hypothetical protein
RHAL1_02381	2.75009	7.41402	2.20747e-164	4.48117e-162	420			hypothetical protein
RHAL1_03211	2.6698	5.80979	1.90008e-71	3.76875e-70	534			hypothetical protein
RHAL1_01184	2.64286	8.9285	1.56678e-83	4.67077e-82	192			hypothetical protein
RHAL1_00537	2.6276	4.07819	1.99393e-86	6.11518e-85	387			hypothetical protein	K07460	putative endonuclease
RHAL1_03148	2.62212	9.28521	3.3381e-77	8.22563e-76	261			hypothetical protein
RHAL1_01496	2.58011	4.4245	4.47184e-22	1.90064e-21	231			hypothetical protein
RHAL1_01084	2.57364	7.29693	4.03546e-124	2.91579e-122	669			hypothetical protein
RHAL1_04160	2.54002	9.62841	7.28664e-82	2.09885e-80	234			hypothetical protein
RHAL1_02248	2.51622	8.33739	1.87598e-100	8.69272e-99	1584			hypothetical protein
RHAL1_02275	2.50334	9.0122	1.51257e-49	1.68798e-48	237			hypothetical protein
RHAL1_00411	2.47097	11.4558	2.3562e-89	7.84725e-88	279			hypothetical protein
RHAL1_01264	2.47048	6.04036	9.9095e-98	4.31063e-96	327			hypothetical protein
RHAL1_03205	2.46904	4.14666	6.7107e-108	3.66766e-106	633			hypothetical protein
RHAL1_03580	2.46809	10.0086	7.12966e-103	3.45383e-101	423			hypothetical protein
RHAL1_00755	2.46593	8.751	1.3865e-44	1.35565e-43	396			hypothetical protein
RHAL1_00656	2.43329	9.70437	7.28893e-76	1.68873e-74	258			hypothetical protein
RHAL1_03909	2.42522	6.15169	3.57998e-100	1.64102e-98	198			hypothetical protein
RHAL1_02786	2.42291	7.29702	5.40551e-96	2.28155e-94	378			hypothetical protein
RHAL1_00713	2.41693	11.0566	5.06116e-47	5.38048e-46	681			hypothetical protein	K08995	putative membrane protein
RHAL1_01739	2.39014	4.42462	1.12051e-64	1.83721e-63	234			hypothetical protein
RHAL1_00891	2.38525	11.6895	4.53778e-71	8.79299e-70	177			hypothetical protein
RHAL1_00012	2.37675	7.67225	4.35887e-133	4.32136e-131	684			hypothetical protein
RHAL1_03993	2.33734	8.83705	4.9446e-58	6.95671e-57	390			hypothetical protein
RHAL1_02382	2.3306	10.1934	8.64256e-30	5.07483e-29	240			hypothetical protein
RHAL1_02238	2.32815	9.41852	3.9603e-50	4.50207e-49	318			hypothetical protein
RHAL1_02967	2.321	10.9224	4.54788e-41	3.93052e-40	228			hypothetical protein
RHAL1_01002	2.31405	7.33088	9.19619e-87	2.84082e-85	255			hypothetical protein
RHAL1_03206	2.31127	4.5703	8.81037e-119	5.77825e-117	801			hypothetical protein	K15257	tRNA (mo5U34)-methyltransferase [EC:2.1.1.-]
RHAL1_00206	2.30869	7.93288	5.81966e-80	1.60059e-78	2700			hypothetical protein	K11891	type VI secretion system protein ImpL
RHAL1_02050	2.30693	10.506	3.59939e-43	3.36496e-42	582			hypothetical protein
RHAL1_01337	2.30552	9.3527	2.60314e-58	3.68677e-57	183			hypothetical protein
RHAL1_00485	2.29865	9.06011	6.77882e-89	2.22293e-87	531			hypothetical protein	K08995	putative membrane protein
RHAL1_01922	2.28509	8.69818	9.3797e-99	4.16517e-97	399			hypothetical protein
RHAL1_03590	2.27119	6.91242	2.80381e-69	5.152e-68	90			hypothetical protein	K01545	potassium-transporting ATPase KdpF subunit
RHAL1_03654	2.25643	7.02856	1.23181e-89	4.13482e-88	270			hypothetical protein
RHAL1_00644	2.23816	7.14408	3.90315e-73	8.27818e-72	225			hypothetical protein
RHAL1_00984	2.23072	8.1118	3.2443e-94	1.29256e-92	336			hypothetical protein
RHAL1_01147	2.22448	5.67366	4.42107e-56	5.85312e-55	510			hypothetical protein
RHAL1_03587	2.22063	8.24739	1.00658e-45	1.02657e-44	183			hypothetical protein
RHAL1_04048	2.20684	8.28874	1.65822e-38	1.30184e-37	399			hypothetical protein
RHAL1_02334	2.20587	11.6402	9.54703e-39	7.55083e-38	450			hypothetical protein
RHAL1_00723	2.20044	11.8657	6.55603e-29	3.74141e-28	204			hypothetical protein	K06884	uncharacterized protein
RHAL1_00063	2.18969	8.12504	3.41521e-59	5.03773e-58	462			hypothetical protein
RHAL1_01440	2.18834	10.8585	1.16023e-29	6.78475e-29	315			hypothetical protein
RHAL1_03656	2.16965	6.52393	2.18823e-130	1.94342e-128	588			hypothetical protein
RHAL1_00657	2.15826	9.79279	1.16295e-65	1.95183e-64	2538			hypothetical protein
RHAL1_03655	2.14549	10.5781	4.03078e-33	2.68488e-32	498			hypothetical protein
RHAL1_00064	2.10986	9.66082	4.56598e-35	3.21201e-34	381			hypothetical protein
RHAL1_02178	2.10727	6.36396	1.60861e-93	6.17794e-92	258			hypothetical protein
RHAL1_03391	2.09904	4.38404	3.46814e-90	1.20201e-88	1095			hypothetical protein
RHAL1_03399	2.09713	4.3892	1.23126e-70	2.33284e-69	831			hypothetical protein	K06864	pyridinium-3,5-biscarboxylic acid mononucleotide sulfurtransferase [EC:4.4.1.
RHAL1_02501	2.06183	4.70356	4.26811e-75	9.67817e-74	462			hypothetical protein
RHAL1_01310	2.05631	5.0623	4.84321e-89	1.60051e-87	270			hypothetical protein
RHAL1_02671	2.05136	8.76328	4.37848e-72	8.8462e-71	1095			hypothetical protein
RHAL1_03842	2.0422	5.41316	1.62336e-87	5.08851e-86	867			hypothetical protein
RHAL1_00011	2.02863	11.2096	3.73437e-36	2.73533e-35	174			hypothetical protein
RHAL1_03475	2.02796	9.41621	3.21068e-46	3.3302e-45	252			hypothetical protein
RHAL1_02663	2.02283	7.01155	1.05013e-58	1.51753e-57	153			hypothetical protein
RHAL1_01275	2.01561	10.3801	4.16793e-19	1.55449e-18	444			hypothetical protein
RHAL1_00398	1.97384	9.76887	1.26658e-66	2.15977e-65	513			hypothetical protein
RHAL1_02847	1.96603	8.53502	1.5864e-42	1.45125e-41	411			hypothetical protein
RHAL1_02801	1.94837	8.2706	1.71107e-45	1.7285e-44	327			hypothetical protein
RHAL1_00111	1.946	10.6675	1.30273e-25	6.53357e-25	231			hypothetical protein
RHAL1_03970	1.9403	8.98723	4.84997e-78	1.23068e-76	507			hypothetical protein
RHAL1_04116	1.90289	9.62767	1.55342e-39	1.26379e-38	300			hypothetical protein
RHAL1_02245	1.89013	5.63342	4.31589e-79	1.12187e-77	330			hypothetical protein
RHAL1_00156	1.88145	7.77529	1.45971e-44	1.42072e-43	459			hypothetical protein
RHAL1_00208	1.86333	4.20734	2.43787e-72	5.04496e-71	1134			hypothetical protein
RHAL1_00994	1.85582	12.3555	3.04661e-15	9.11417e-15	141			hypothetical protein
RHAL1_03050	1.85532	6.36684	6.25993e-68	1.11657e-66	219			hypothetical protein
RHAL1_03303	1.84822	8.61369	1.44904e-69	2.68576e-68	447			hypothetical protein
RHAL1_01651	1.84195	5.18736	3.51122e-21	1.43375e-20	516			hypothetical protein
RHAL1_04142	1.83174	9.53076	2.7027e-56	3.62314e-55	348			hypothetical protein	K08992	lipopolysaccharide assembly protein A
RHAL1_02863	1.81418	4.10964	1.91014e-25	9.51278e-25	231			hypothetical protein
RHAL1_02172	1.8043	7.49777	5.66545e-48	6.1299e-47	933			hypothetical protein
RHAL1_p00040	1.80323	4.76221	2.35529e-52	2.84436e-51	504			hypothetical protein
RHAL1_02333	1.79907	9.06086	9.97278e-70	1.86465e-68	624			hypothetical protein
RHAL1_00048	1.79517	6.67516	7.0999e-95	2.88256e-93	609			hypothetical protein
RHAL1_00018	1.78604	7.68044	3.33902e-41	2.89903e-40	468			hypothetical protein	K07113	UPF0716 protein FxsA
RHAL1_00403	1.78538	11.5225	1.0227e-44	1.00224e-43	471			hypothetical protein
RHAL1_03843	1.7842	6.46624	2.94847e-104	1.53284e-102	840			hypothetical protein
RHAL1_00974	1.77577	9.67464	5.39476e-45	5.36081e-44	435			hypothetical protein
RHAL1_01262	1.76428	5.84197	4.07695e-81	1.13595e-79	1068			hypothetical protein	K08990	putative membrane protein
RHAL1_02255	1.74169	5.03955	2.79274e-72	5.75142e-71	321			hypothetical protein
RHAL1_02369	1.7249	6.14835	1.73509e-55	2.25509e-54	741			hypothetical protein	K09190	uncharacterized protein
RHAL1_02005	1.72179	6.99351	5.83773e-59	8.52268e-58	1467			hypothetical protein	K08997	uncharacterized protein
RHAL1_00703	1.70597	6.15303	1.12156e-94	4.51057e-93	666			hypothetical protein
RHAL1_00786	1.70242	7.01445	9.2977e-77	2.26492e-75	504			hypothetical protein
RHAL1_00240	1.69298	9.35967	1.95874e-25	9.74342e-25	159			hypothetical protein
RHAL1_02261	1.68496	7.71374	1.08299e-79	2.90365e-78	1098			hypothetical protein
RHAL1_03589	1.68243	7.08016	1.02856e-31	6.4672e-31	972			hypothetical protein	K03932	polyhydroxybutyrate depolymerase
RHAL1_03589	1.68243	7.08016	1.02856e-31	6.4672e-31	972			hypothetical protein	K05972	acetylxylan esterase [EC:3.1.1.72]
RHAL1_00026	1.6642	11.9693	9.62145e-41	8.17057e-40	129			hypothetical protein
RHAL1_01335	1.65254	4.25195	6.2418e-61	9.46933e-60	654			hypothetical protein	K05595	multiple antibiotic resistance protein
RHAL1_02755	1.65144	6.22009	3.54908e-72	7.23911e-71	555			hypothetical protein
RHAL1_00904	1.64159	7.47484	1.06924e-38	8.44109e-38	222			hypothetical protein
RHAL1_01502	1.62942	6.91597	9.52481e-82	2.72512e-80	1029			hypothetical protein
RHAL1_01550	1.62751	7.35264	1.26612e-76	3.04942e-75	861			hypothetical protein
RHAL1_00887	1.62638	4.30157	9.66605e-54	1.2084e-52	801			hypothetical protein	K07313	serine/threonine protein phosphatase 1 [EC:3.1.3.16]
RHAL1_02926	1.62144	8.15967	1.65541e-48	1.80949e-47	1386			hypothetical protein
RHAL1_00706	1.61067	8.04625	1.58231e-61	2.44398e-60	351			hypothetical protein
RHAL1_00502	1.60014	5.03526	2.63846e-45	2.64653e-44	456			hypothetical protein
RHAL1_03380	1.58924	5.16513	2.02729e-71	3.98264e-70	870			hypothetical protein	K05972	acetylxylan esterase [EC:3.1.1.72]
RHAL1_03479	1.53379	11.6175	1.07457e-12	2.82249e-12	279			hypothetical protein
RHAL1_03087	1.52647	4.25603	5.87212e-41	5.02668e-40	231			hypothetical protein
RHAL1_03525	1.50329	4.11847	1.51465e-32	9.76845e-32	282			hypothetical protein
RHAL1_00414	1.47766	7.97688	1.50898e-25	7.53253e-25	348			hypothetical protein
RHAL1_02716	1.47202	5.79124	4.82475e-24	2.25525e-23	243			hypothetical protein
RHAL1_02108	1.46262	7.25751	1.90073e-71	3.76875e-70	600			hypothetical protein	K07141	molybdenum cofactor cytidylyltransferase [EC:2.7.7.76]
RHAL1_03662	1.45267	10.3348	8.09e-20	3.107e-19	381			hypothetical protein
RHAL1_01713	1.45079	5.82622	1.08594e-29	6.36775e-29	318			hypothetical protein
RHAL1_03526	1.44238	4.44261	1.56313e-13	4.2991e-13	288			hypothetical protein
RHAL1_01507	1.43315	5.72186	4.02341e-49	4.46661e-48	354			hypothetical protein
RHAL1_02760	1.39554	6.98355	1.27896e-42	1.17505e-41	834			hypothetical protein
RHAL1_03164	1.3955	11.0042	4.9551e-36	3.60471e-35	219			hypothetical protein
RHAL1_02246	1.39524	6.26568	2.89325e-56	3.85167e-55	285			hypothetical protein	K09159	antitoxin CptB
RHAL1_02497	1.39187	4.69934	2.24055e-28	1.24045e-27	498			hypothetical protein
RHAL1_03223	1.36578	5.64367	3.37788e-70	6.34357e-69	279			hypothetical protein	K18997	chaperone modulatory protein CbpM
RHAL1_03382	1.35137	5.7693	2.72204e-61	4.17413e-60	414			hypothetical protein
RHAL1_01261	1.34733	7.64984	9.73728e-31	5.91311e-30	1491			hypothetical protein	K06918	uncharacterized protein
RHAL1_03937	1.3362	8.01847	7.95496e-40	6.52154e-39	1146			hypothetical protein	K00720	ceramide glucosyltransferase [EC:2.4.1.80]
RHAL1_01083	1.33085	4.50182	7.13287e-46	7.30948e-45	915			hypothetical protein
RHAL1_03686	1.31642	6.14315	4.3929e-42	3.94251e-41	261			hypothetical protein
RHAL1_01901	1.31533	5.52162	1.53445e-42	1.40674e-41	390			hypothetical protein
RHAL1_03406	1.30588	4.259	6.65158e-49	7.34604e-48	963			hypothetical protein
RHAL1_01937	1.29772	9.42161	1.63557e-20	6.48599e-20	744			hypothetical protein
RHAL1_01094	1.28726	4.64081	1.39448e-49	1.56439e-48	465			hypothetical protein
RHAL1_03896	1.28579	5.69599	2.70191e-56	3.62314e-55	1194			hypothetical protein
RHAL1_02390	1.27804	6.72469	6.65123e-51	7.72594e-50	3225			hypothetical protein	K03520	aerobic carbon-monoxide dehydrogenase large subunit [EC:1.2.5.3]
RHAL1_03563	1.27343	6.28729	2.1928e-50	2.51288e-49	507			hypothetical protein	K06867	uncharacterized protein
RHAL1_03994	1.23647	5.3182	2.67198e-35	1.89844e-34	750			hypothetical protein
RHAL1_03777	1.23527	8.1243	6.33691e-34	4.31538e-33	1416			hypothetical protein	K03500	16S rRNA (cytosine967-C5)-methyltransferase [EC:2.1.1.176]
RHAL1_02188	1.22816	11.5708	3.21881e-24	1.52249e-23	1938			hypothetical protein	K07180	serine protein kinase
RHAL1_03099	1.21802	5.62272	5.9157e-33	3.90986e-32	96			hypothetical protein
RHAL1_00668	1.20704	9.66722	1.35878e-19	5.16265e-19	1152			hypothetical protein
RHAL1_01063	1.17318	7.46295	5.30736e-41	4.55237e-40	216			hypothetical protein
RHAL1_p00022	1.16905	8.44326	7.12209e-26	3.6016e-25	495			hypothetical protein
RHAL1_00776	1.15802	5.75854	2.17739e-35	1.54962e-34	1152			hypothetical protein
RHAL1_01917	1.15736	8.59813	3.23971e-16	1.02989e-15	294			hypothetical protein
RHAL1_00239	1.15064	8.38672	1.85824e-23	8.36503e-23	1473			hypothetical protein
RHAL1_00104	1.14845	7.54925	7.26688e-50	8.19542e-49	1872			hypothetical protein
RHAL1_01864	1.1393	6.45564	4.42797e-44	4.2041e-43	384			hypothetical protein
RHAL1_04082	1.13245	4.83508	3.36812e-42	3.03558e-41	930			hypothetical protein	K07497	putative transposase
RHAL1_03389	1.12745	8.58027	2.77099e-32	1.77635e-31	183			hypothetical protein
RHAL1_03346	1.12618	6.71248	4.7472e-41	4.0801e-40	246			hypothetical protein	K09791	uncharacterized protein
RHAL1_01103	1.1045	8.25687	4.28947e-14	1.21421e-13	390			hypothetical protein
RHAL1_03894	1.0893	5.23389	5.80082e-40	4.78315e-39	444			hypothetical protein
RHAL1_00680	1.08543	7.01029	9.09203e-31	5.53705e-30	858			hypothetical protein
RHAL1_04010	1.08434	6.89178	6.14667e-30	3.63934e-29	240			hypothetical protein
RHAL1_00770	1.08077	11.3218	2.59174e-06	4.60934e-06	219			hypothetical protein
RHAL1_00017	1.06706	9.32382	9.22402e-12	2.28086e-11	723			hypothetical protein
RHAL1_00510	1.06635	7.17666	5.65294e-32	3.59679e-31	1515			hypothetical protein
RHAL1_00496	1.05943	6.62529	4.00476e-35	2.82654e-34	291			hypothetical protein
RHAL1_03720	1.05341	5.54636	5.73573e-34	3.9185e-33	1578			hypothetical protein	K01995	branched-chain amino acid transport system ATP-binding protein
RHAL1_03720	1.05341	5.54636	5.73573e-34	3.9185e-33	1578			hypothetical protein	K01996	branched-chain amino acid transport system ATP-binding protein
RHAL1_03720	1.05341	5.54636	5.73573e-34	3.9185e-33	1578			hypothetical protein	K10822	nonpolar-amino-acid-transporting ATPase [EC:7.4.2.2]
RHAL1_p00127	1.04717	4.47021	9.28726e-23	4.03584e-22	438			hypothetical protein	K07112	uncharacterized protein
RHAL1_p00126	1.03928	5.11253	4.55472e-41	3.93052e-40	426			hypothetical protein	K07112	uncharacterized protein
RHAL1_03912	1.02768	7.0437	2.00044e-45	2.01129e-44	834			hypothetical protein
RHAL1_00232	1.02491	9.33894	8.75244e-10	1.94028e-09	459			hypothetical protein
RHAL1_00920	1.02427	4.17954	1.65665e-23	7.49713e-23	1356			hypothetical protein
RHAL1_00877	1.02244	5.8117	2.19764e-24	1.04911e-23	747			hypothetical protein	K07226	heme iron utilization protein
RHAL1_02846	1.01705	9.36798	2.52472e-05	4.18627e-05	270			hypothetical protein
RHAL1_00977	1.01343	7.79785	6.75937e-26	3.42223e-25	4737			hypothetical protein	K06894	uncharacterized protein
RHAL1_02971	0.999605	7.35513	6.75771e-24	3.12452e-23	222			hypothetical protein
RHAL1_02216	0.996029	6.01508	1.58812e-36	1.17947e-35	795			hypothetical protein
RHAL1_01892	0.963162	8.49261	1.9792e-10	4.52405e-10	666			hypothetical protein
RHAL1_02815	0.944748	8.31723	2.56511e-21	1.05551e-20	2889			hypothetical protein	K11904	type VI secretion system secreted protein VgrG
[truncated: 1,056 more rows]

## Sheet: Table S8
Table S8: Overview of differentially expressed genes in Beijerinckiaceae bacterium RH AL1 when grown with either 1 µM La or 0.9 µM of an equimolarly pooled lanthanide cocktail (Ce, Nd, Dy, Ho, Er, Yb). log2FC = log2 Fold change, log2CPM = log2 Counts per million, FDR = false discovery rate.
[truncated: 1,746 more rows]

[truncated: 8 more sheets: Table S9, Table S10, Table S11, Table S12, Table S13, Table S14, Table S15, Table S16]
